# Supplementary material for: Single-cell RNA sequencing reveals developmental trajectories and environmental regulation of callus formation in Arabidopsis
Source: Stress Biol. 2025 Sep 12;5(1):57. doi: 10.1007/s44154-025-00255-4 (PMC12431987; doi:10.1007/s44154-025-00255-4)
Supplement: Supplementary file 2 — Supplementary Material 2. Table S1. The DEGs for each cluster of leaf sample. Table S2. The GO analysis of the DEGs for each cluster of leaf sample. Table S3. The DEGs for each cluster of root sample. Table S4. The GO analysis of the DEGs for each cluster of root sample. Table S5. The DEGs for each cluster of integrated leaf and root sample. Table S6. The DEGs of leaf_callus-vs-leaf_initial_callus. Table S7. The DEGs of leaf_callus_greening-vs-leaf_callus. Table S8. The genes list in profiles of leaf sample. Table S9. The DEGs of root_callus-vs-root_initial_callus. Table S10. The DEGs of root_callus_greening-vs-root_callus. Table S11. The genes list in profiles of root sample. Table S12. Primers for constructing GUS reporter gene transformation vectors. Table S13. Primers for qRT-PCR [file 44154_2025_255_MOESM2_ESM.xlsx]

## Sheet: Table S1
Table S1. The DEGs for each cluster of leaf sample
gene	p_val	avg_logFC	pct.1	pct.2	p_val_adj	cluster	gene_diff	ensemble_id	gene_type	gene_description	TFs_Family	GO_id	GO_term	pathway	pathway_description
RRN26	0	0.910842	1	0.999	0	1	1.001	--	--	--	--	--	--	--	--
AT3G41768	0	0.709928	0.839	0.767	0	1	1.094	--	--	--	--	--	--	--	--
RRN18	0	0.688231	0.938	0.924	0	1	1.015	--	--	--	--	--	--	--	--
AT3G06355	0	0.632309	0.992	0.988	0	1	1.004	--	--	--	--	--	--	--	--
YCF1.2	0	0.629827	0.534	0.655	0	1	0.815	--	--	--	--	--	--	--	--
ATMG00090	0	0.61944	0.923	0.932	0	1	0.99	--	--	--	--	--	--	--	--
RPOA	0	0.523792	0.461	0.607	0	1	0.759	--	--	--	--	--	--	--	--
NAD4	0	0.501809	0.579	0.652	0	1	0.888	--	--	--	--	--	--	--	--
RPOC2	0	0.492668	0.269	0.337	0	1	0.798	--	--	--	--	--	--	--	--
AT5G43580	0	0.49145	0.934	0.906	0	1	1.031	AT5G43580	protein_coding	Serine protease inhibitor, potato inhibitor I-type family protein [Source:UniProtKB/TrEMBL;Acc:F4K627]
BGLU30	0	0.490474	0.829	0.855	0	1	0.97	AT3G60140	protein_coding	Beta-glucosidase 30 [Source:UniProtKB/Swiss-Prot;Acc:Q9M1C9]				path:ath00500,path:ath00460,path:ath00940	Starch and sucrose metabolism|Cyanoamino acid metabolism|Phenylpropanoid biosynthesis
AT2G07725	0	0.485738	0.767	0.802	0	1	0.956	AT2G07725	protein_coding	At2g07725 [Source:UniProtKB/TrEMBL;Acc:Q6NMS1]		GO:0003735,GO:0005840,GO:0006412,GO:0009507	structural constituent of ribosome|ribosome|translation|chloroplast
CCB452	0	0.483057	0.517	0.611	0	1	0.846	--	--	--	--	--	--	--	--
AT2G07727	0	0.482002	0.803	0.877	0	1	0.916	AT2G07727	protein_coding	Di-haem cytochrome, transmembrane;Cytochrome b/b6, C-terminal [Source:TAIR;Acc:AT2G07727]		GO:0005739,GO:0016020,GO:0016491,GO:0055114	mitochondrion|membrane|oxidoreductase activity|oxidation-reduction process	path:ath00190	Oxidative phosphorylation
RPS3	0	0.474836	0.43	0.605	0	1	0.711	--	--	--	--	--	--	--	--
CLPP1	0	0.472468	0.344	0.448	0	1	0.768	--	--	--	--	--	--	--	--
ORFX	0	0.471879	0.669	0.729	0	1	0.918	--	--	--	--	--	--	--	--
AT2G07671	0	0.46412	0.717	0.783	0	1	0.916	AT2G07671	protein_coding	ATP synthase subunit 9, mitochondrial [Source:UniProtKB/TrEMBL;Acc:Q304C3]		GO:0005739,GO:0015992,GO:0016887	mitochondrion|proton transport|ATPase activity	path:ath00190	Oxidative phosphorylation
AT2G07695	0	0.459893	0.556	0.629	0	1	0.884	AT2G07695	protein_coding	Cytochrome C oxidase subunit II-like, transmembrane domain [Source:TAIR;Acc:AT2G07695]		GO:0004129,GO:0005507,GO:0005739,GO:0016020	cytochrome-c oxidase activity|copper ion binding|mitochondrion|membrane
AT2G38870	0	0.457424	0.771	0.7	0	1	1.101	AT2G38870	protein_coding	Putative protease inhibitor [Source:UniProtKB/TrEMBL;Acc:Q9ZV18]		GO:0004867,GO:0005576,GO:0006508,GO:0008233,GO:0009611,GO:0005618,GO:0050832	serine-type endopeptidase inhibitor activity|extracellular region|proteolysis|peptidase activity|response to wounding|cell wall|defense response to fungus
AT1G31835	0	0.455621	0.269	0.326	0	1	0.825	AT1G31835	protein_coding	unknown protein; FUNCTIONS IN: molecular_function unknown; INVOLVED IN: biological_process unknown; LOCATED IN: endomembrane system; Ha. [Source:TAIR;Acc:AT1G31835]		GO:0003674,GO:0008150	molecular_function|biological_process
AT2G16586	0	0.453112	0.596	0.647	0	1	0.921	AT2G16586	protein_coding	Transmembrane protein [Source:UniProtKB/TrEMBL;Acc:Q8GXM1]		GO:0016021	integral component of membrane
AT2G07718	0	0.445931	0.377	0.499	0	1	0.756	AT2G07718	protein_coding	Uncharacterized mitochondrial cytochrome b-like protein AtMg00590 [Source:UniProtKB/Swiss-Prot;Acc:P93314]		GO:0005739,GO:0016491,GO:0055114	mitochondrion|oxidoreductase activity|oxidation-reduction process
RPL2	0	0.445111	0.478	0.549	0	1	0.871	--	--	--	--	--	--	--	--
AT2G07734	0	0.424989	0.267	0.347	0	1	0.769	AT2G07734	protein_coding	Alpha-L RNA-binding motif/Ribosomal protein S4 family protein [Source:TAIR;Acc:AT2G07734]		GO:0003723,GO:0003735,GO:0005739,GO:0006412,GO:0015935	RNA binding|structural constituent of ribosome|mitochondrion|translation|small ribosomal subunit	path:ath03010	Ribosome
NAD7	0	0.424501	0.365	0.459	0	1	0.795	--	--	--	--	--	--	--	--
RPOC1	0	0.41813	0.259	0.36	0	1	0.719	--	--	--	--	--	--	--	--
MATK	0	0.408315	0.218	0.293	0	1	0.744	--	--	--	--	--	--	--	--
RPL16	0	0.3975	0.59	0.735	0	1	0.803	--	--	--	--	--	--	--	--
ATPE	0	0.391989	0.339	0.463	0	1	0.732	--	--	--	--	--	--	--	--
ACCD	0	0.38601	0.335	0.474	0	1	0.707	--	--	--	--	--	--	--	--
NAD5A	0	0.385211	0.35	0.47	0	1	0.745	--	--	--	--	--	--	--	--
RPL16.1	0	0.37249	0.348	0.548	0	1	0.635	--	--	--	--	--	--	--	--
RPS7	0	0.36968	0.404	0.51	0	1	0.792	AT2G07696	protein_coding	At2g07696 [Source:UniProtKB/TrEMBL;Acc:Q6IDL0]		GO:0003735,GO:0005840,GO:0006412,GO:0009507	structural constituent of ribosome|ribosome|translation|chloroplast	path:ath03010	Ribosome
COX2	0	0.364223	0.509	0.647	0	1	0.787	--	--	--	--	--	--	--	--
ORF114	0	0.357669	0.464	0.572	0	1	0.811	--	--	--	--	--	--	--	--
ORF149	0	0.356837	0.307	0.44	0	1	0.698	--	--	--	--	--	--	--	--
RPL22	0	0.35673	0.3	0.466	0	1	0.644	--	--	--	--	--	--	--	--
AT2G07698	0	0.336879	0.364	0.495	0	1	0.735	AT2G07698	protein_coding	ATPase, F1 complex, alpha subunit protein [Source:UniProtKB/TrEMBL;Acc:F4IMB5]		GO:0005524,GO:0005886,GO:0015986,GO:0015991,GO:0016021,GO:0045261,GO:0046933,GO:0046961,GO:0005739,GO:0009941,GO:0005773,GO:0005730,GO:0005774,GO:0016020,GO:0008266,GO:0009507,GO:0008270,GO:0005794	ATP binding|plasma membrane|ATP synthesis coupled proton transport|ATP hydrolysis coupled proton transport|integral component of membrane|proton-transporting ATP synthase complex, catalytic core F(1)|proton-transporting ATP synthase activity, rotational mechanism|proton-transporting ATPase activity, rotational mechanism|mitochondrion|chloroplast envelope|vacuole|nucleolus|vacuolar membrane|membra…	path:ath00190	Oxidative phosphorylation
SFP1	0	0.334102	0.272	0.33	0	1	0.824	AT5G27350	protein_coding	Sugar transporter ERD6-like 17 [Source:UniProtKB/Swiss-Prot;Acc:Q94CI7]		GO:0005351,GO:0005355,GO:0005886,GO:0005887,GO:0015144,GO:0016020,GO:0035428,GO:0046323,GO:0009624	sugar:proton symporter activity|glucose transmembrane transporter activity|plasma membrane|integral component of plasma membrane|carbohydrate transmembrane transporter activity|membrane|hexose transmembrane transport|glucose import|response to nematode
RPL14	0	0.328885	0.196	0.284	0	1	0.69	--	--	--	--	--	--	--	--
ATTI1	0	0.326565	0.97	0.962	0	1	1.008	AT2G43510	protein_coding	TI1 [Source:UniProtKB/TrEMBL;Acc:A0A178VRC4]
ORF25	0	0.322358	0.469	0.65	0	1	0.722	--	--	--	--	--	--	--	--
ORF240A	0	0.320378	0.262	0.327	0	1	0.801	--	--	--	--	--	--	--	--
AT5G43570	0	0.319341	0.363	0.388	0	1	0.936	AT5G43570	protein_coding	Serine protease inhibitor, potato inhibitor I-type family protein [Source:TAIR;Acc:AT5G43570]		GO:0004867,GO:0009611,GO:0016021,GO:0006952	serine-type endopeptidase inhibitor activity|response to wounding|integral component of membrane|defense response
AT5G27760	0	0.315562	0.769	0.84	0	1	0.915	AT5G27760	protein_coding	Hypoxia-responsive family protein [Source:UniProtKB/TrEMBL;Acc:Q8LG60]		GO:0001666,GO:0003674	response to hypoxia|molecular_function
NAD6	0	0.309353	0.454	0.639	0	1	0.71	--	--	--	--	--	--	--	--
AT2G07773	0	0.309228	0.307	0.46	0	1	0.667	AT2G07773	protein_coding	unknown protein; BEST Arabidopsis thaliana protein match is: unknown protein (TAIR:ATMG00910.1); Ha. [Source:TAIR;Acc:AT2G07773]		GO:0003674,GO:0005739,GO:0016021	molecular_function|mitochondrion|integral component of membrane
AT4G36648	0	0.307389	0.808	0.891	0	1	0.907	--	--	--	--	--	--	--	--
RPL20	0	0.304195	0.173	0.261	0	1	0.663	--	--	--	--	--	--	--	--
RPS19.1	0	0.297103	0.344	0.573	0	1	0.6	--	--	--	--	--	--	--	--
PSBA	0	0.296641	0.251	0.297	0	1	0.845	--	--	--	--	--	--	--	--
HA2	0	0.296354	0.656	0.787	0	1	0.834	AT4G30190	protein_coding	Plasma membrane ATPase [Source:UniProtKB/TrEMBL;Acc:F4JPJ7]				path:ath00190	Oxidative phosphorylation
CCB382	0	0.293639	0.309	0.446	0	1	0.693	--	--	--	--	--	--	--	--
NAD5C	0	0.288922	0.257	0.361	0	1	0.712	--	--	--	--	--	--	--	--
KTI2	0	0.28842	0.589	0.687	0	1	0.857	AT1G17860	protein_coding	Kunitz trypsin inhibitor 2 [Source:UniProtKB/Swiss-Prot;Acc:Q9LMU2]		GO:0004866,GO:0005576,GO:0006508,GO:0008233,GO:0005618,GO:0048046	endopeptidase inhibitor activity|extracellular region|proteolysis|peptidase activity|cell wall|apoplast
COX1	0	0.284899	0.987	0.992	0	1	0.995	--	--	--	--	--	--	--	--
AT5G21020	0	0.284839	0.845	0.905	0	1	0.934	AT5G21020	protein_coding	At5g21020 [Source:UniProtKB/TrEMBL;Acc:Q3E985]		GO:0003674,GO:0008150	molecular_function|biological_process
CWINV1	0	0.283644	0.418	0.497	0	1	0.841	AT3G13790	protein_coding	Beta-fructofuranosidase, insoluble isoenzyme CWINV1 [Source:UniProtKB/Swiss-Prot;Acc:Q43866]				path:ath00052,path:ath00500	Galactose metabolism|Starch and sucrose metabolism
UBC28	0	0.28027	0.843	0.917	0	1	0.919	AT1G64230	protein_coding	Ubiquitin-conjugating enzyme 28 [Source:UniProtKB/TrEMBL;Acc:F4I5B8]		GO:0004842,GO:0005524,GO:0005737,GO:0016567,GO:0016740,GO:0006511,GO:0005886	ubiquitin-protein transferase activity|ATP binding|cytoplasm|protein ubiquitination|transferase activity|ubiquitin-dependent protein catabolic process|plasma membrane	path:ath04141,path:ath04120	Protein processing in endoplasmic reticulum|Ubiquitin mediated proteolysis
RPS18	0	0.279009	0.184	0.256	0	1	0.719	--	--	--	--	--	--	--	--
ORF294	0	0.273604	0.226	0.321	0	1	0.704	--	--	--	--	--	--	--	--
ATDI21	0	0.271632	0.995	0.996	0	1	0.999	AT4G15910	protein_coding	DI21 [Source:UniProtKB/TrEMBL;Acc:A0A178UX68]
GSTF7	0	0.271109	0.589	0.544	0	1	1.083	AT1G02920	protein_coding	Glutathione S-transferase F7 [Source:UniProtKB/Swiss-Prot;Acc:Q9SRY5]		GO:0004364,GO:0005737,GO:0005829,GO:0006749,GO:0009636,GO:0009407,GO:0043295,GO:0005773,GO:0005634,GO:0046686,GO:0005507,GO:0042742,GO:0009651,GO:0009817,GO:0050897	glutathione transferase activity|cytoplasm|cytosol|glutathione metabolic process|response to toxic substance|toxin catabolic process|glutathione binding|vacuole|nucleus|response to cadmium ion|copper ion binding|defense response to bacterium|response to salt stress|defense response to fungus, incompatible interaction|cobalt ion binding	path:ath00480	Glutathione metabolism
BGLU46	0	0.267056	0.417	0.459	0	1	0.908	AT1G61820	protein_coding	Beta-glucosidase 46 [Source:UniProtKB/Swiss-Prot;Acc:O80690]		GO:0004553,GO:0005576,GO:0005975,GO:1901657,GO:0008422,GO:0009809,GO:0047782	hydrolase activity, hydrolyzing O-glycosyl compounds|extracellular region|carbohydrate metabolic process|glycosyl compound metabolic process|beta-glucosidase activity|lignin biosynthetic process|coniferin beta-glucosidase activity	path:ath00500,path:ath00460,path:ath00940	Starch and sucrose metabolism|Cyanoamino acid metabolism|Phenylpropanoid biosynthesis
NPF7.2	0	0.263324	0.271	0.374	0	1	0.725	AT4G21680	protein_coding	Protein NRT1/ PTR FAMILY 7.2 [Source:UniProtKB/Swiss-Prot;Acc:Q8GXN2]		GO:0005215,GO:0005886,GO:0006857,GO:0015293,GO:0016020,GO:0016021,GO:0042128,GO:0010167,GO:0015112,GO:0046686	transporter activity|plasma membrane|oligopeptide transport|symporter activity|membrane|integral component of membrane|nitrate assimilation|response to nitrate|nitrate transmembrane transporter activity|response to cadmium ion
ACA13	0	0.263043	0.321	0.431	0	1	0.745	AT3G22910	protein_coding	Putative calcium-transporting ATPase 13, plasma membrane-type [Source:UniProtKB/Swiss-Prot;Acc:Q9LIK7]		GO:0005388,GO:0005516,GO:0005524,GO:0005887,GO:0043231,GO:0046872,GO:0070588	calcium-transporting ATPase activity|calmodulin binding|ATP binding|integral component of plasma membrane|intracellular membrane-bounded organelle|metal ion binding|calcium ion transmembrane transport
AT5G55180	0	0.259226	0.619	0.741	0	1	0.835	AT5G55180	protein_coding	O-Glycosyl hydrolases family 17 protein [Source:UniProtKB/TrEMBL;Acc:F4K3D8]		GO:0004553,GO:0005886,GO:0005975	hydrolase activity, hydrolyzing O-glycosyl compounds|plasma membrane|carbohydrate metabolic process
NAD9	0	0.259029	0.179	0.253	0	1	0.708	--	--	--	--	--	--	--	--
MATR	0	0.254273	0.175	0.253	0	1	0.692	--	--	--	--	--	--	--	--
AT3G29970	0	0.25222	0.651	0.632	0	1	1.03	AT3G29970	protein_coding	B12D protein [Source:UniProtKB/TrEMBL;Acc:Q9LJ47]		GO:0003674,GO:0005739,GO:0008150,GO:0016021	molecular_function|mitochondrion|biological_process|integral component of membrane
CCOAMT	0	0.25097	0.25	0.263	0	1	0.951	AT1G67980	protein_coding	Putative caffeoyl-CoA O-methyltransferase At1g67980 [Source:UniProtKB/Swiss-Prot;Acc:Q9C9W3]		GO:0005737,GO:0008171,GO:0032259,GO:0042409,GO:0046872,GO:0005829,GO:0009809	cytoplasm|O-methyltransferase activity|methylation|caffeoyl-CoA O-methyltransferase activity|metal ion binding|cytosol|lignin biosynthetic process	path:ath00360,path:ath00940,path:ath00945,path:ath00941	Phenylalanine metabolism|Phenylpropanoid biosynthesis|Stilbenoid, diarylheptanoid and gingerol biosynthesis|Flavonoid biosynthesis
ZIFL1	0	0.250073	0.495	0.57	0	1	0.868	AT5G13750	protein_coding	ZIFL1 [Source:UniProtKB/TrEMBL;Acc:A0A178UFA6]		GO:0016021,GO:0080167,GO:0005886,GO:0009414,GO:0009630,GO:0009705,GO:0010540,GO:0022821,GO:0048364,GO:0090333	integral component of membrane|response to karrikin|plasma membrane|response to water deprivation|gravitropism|plant-type vacuole membrane|basipetal auxin transport|potassium ion antiporter activity|root development|regulation of stomatal closure
AT1G26580	0	0.24703	0.332	0.551	0	1	0.603	AT1G26580	protein_coding	At1g26580 [Source:UniProtKB/TrEMBL;Acc:Q9FZE2]		GO:0003674,GO:0005634,GO:0008150	molecular_function|nucleus|biological_process
AT2G07708	0	0.241659	0.705	0.907	0	1	0.777	AT2G07708	protein_coding	Uncharacterized mitochondrial protein AtMg00500 [Source:UniProtKB/Swiss-Prot;Acc:P93305]		GO:0003674,GO:0005739,GO:0008150	molecular_function|mitochondrion|biological_process
ATPF	0	0.240499	0.252	0.415	0	1	0.607	--	--	--	--	--	--	--	--
AT1G30700	0	0.239898	0.586	0.638	0	1	0.918	AT1G30700	protein_coding	Berberine bridge enzyme-like 8 [Source:UniProtKB/Swiss-Prot;Acc:Q9SA85]		GO:0009055,GO:0009507,GO:0016614,GO:0050660,GO:0055114	electron carrier activity|chloroplast|oxidoreductase activity, acting on CH-OH group of donors|flavin adenine dinucleotide binding|oxidation-reduction process
CSD1	0	0.238921	0.305	0.432	0	1	0.706	AT1G08830	protein_coding	Superoxide dismutase [Cu-Zn] 1 [Source:UniProtKB/Swiss-Prot;Acc:P24704]		GO:0005507,GO:0005576,GO:0005737,GO:0008270,GO:0019430,GO:0055114,GO:0005829,GO:0006979,GO:0046688,GO:0010039,GO:0034599,GO:0035195,GO:0071472,GO:0071329,GO:0009651,GO:0010193,GO:0042742,GO:0005515,GO:0005634,GO:0071280,GO:0004784,GO:0071457,GO:0071484,GO:0071493	copper ion binding|extracellular region|cytoplasm|zinc ion binding|removal of superoxide radicals|oxidation-reduction process|cytosol|response to oxidative stress|response to copper ion|response to iron ion|cellular response to oxidative stress|gene silencing by miRNA|cellular response to salt stress|cellular response to sucrose stimulus|response to salt stress|response to ozone|defense response …	path:ath04146	Peroxisome
YCF3	0	0.237048	0.182	0.279	0	1	0.652	--	--	--	--	--	--	--	--
RPL41G.1	0	0.235887	0.736	0.861	0	1	0.855	AT3G08520	protein_coding	60S ribosomal protein L41 [Source:UniProtKB/Swiss-Prot;Acc:P62120]		GO:0003735,GO:0005840,GO:0006412,GO:0022625	structural constituent of ribosome|ribosome|translation|cytosolic large ribosomal subunit	path:ath03010	Ribosome
PER37	0	0.235538	0.537	0.581	0	1	0.924	AT4G08770	protein_coding	Peroxidase 37 [Source:UniProtKB/Swiss-Prot;Acc:Q9LDN9]				path:ath00940	Phenylpropanoid biosynthesis
AT2G07687	0	0.231288	0.196	0.293	0	1	0.669	AT2G07687	protein_coding	Cytochrome c oxidase, subunit III [Source:TAIR;Acc:AT2G07687]		GO:0004129,GO:0005739,GO:0016020	cytochrome-c oxidase activity|mitochondrion|membrane	path:ath00190	Oxidative phosphorylation
AT2G43150	0	0.228975	0.348	0.448	0	1	0.777	AT2G43150	protein_coding	Proline-rich extensin-like family protein [Source:UniProtKB/TrEMBL;Acc:Q9ZW80]		GO:0005199,GO:0009664	structural constituent of cell wall|plant-type cell wall organization
RPL23A	0	0.225801	0.828	0.916	0	1	0.904	AT1G04480	protein_coding	60S ribosomal protein L23 [Source:UniProtKB/Swiss-Prot;Acc:P49690]		GO:0003735,GO:0005840,GO:0006412,GO:0009507	structural constituent of ribosome|ribosome|translation|chloroplast	path:ath03010	Ribosome
PETB	0	0.22502	0.189	0.315	0	1	0.6	--	--	--	--	--	--	--	--
AT3G27880	0	0.224566	0.256	0.366	0	1	0.699	AT3G27880	protein_coding	At3g27880 [Source:UniProtKB/TrEMBL;Acc:Q9LK89]		GO:0003674,GO:0005634,GO:0008150	molecular_function|nucleus|biological_process
NPF2.10	0	0.224488	0.27	0.39	0	1	0.692	AT3G47960	protein_coding	GTR1 [Source:UniProtKB/TrEMBL;Acc:A0A178V6P7]		GO:0005215,GO:0005886,GO:0006810,GO:0006857,GO:0016020,GO:0016021,GO:0009506,GO:0005794,GO:0090448,GO:0090449,GO:1901349	transporter activity|plasma membrane|transport|oligopeptide transport|membrane|integral component of membrane|plasmodesma|Golgi apparatus|glucosinolate:proton symporter activity|phloem glucosinolate loading|glucosinolate transport
AT1G21770	0	0.219556	0.337	0.513	0	1	0.657	AT1G21770	protein_coding	Acyl-CoA N-acyltransferases (NAT) superfamily protein [Source:UniProtKB/TrEMBL;Acc:Q8H0Y9]		GO:0005634,GO:0008150,GO:0016746,GO:0005777	nucleus|biological_process|transferase activity, transferring acyl groups|peroxisome
AT4G25900	0	0.218956	0.419	0.574	0	1	0.73	AT4G25900	protein_coding	Glucose-6-phosphate 1-epimerase [Source:UniProtKB/TrEMBL;Acc:Q940G5]		GO:0004034,GO:0005576,GO:0005975,GO:0006012,GO:0016853,GO:0030246,GO:0005618,GO:0005886,GO:0009505	aldose 1-epimerase activity|extracellular region|carbohydrate metabolic process|galactose metabolic process|isomerase activity|carbohydrate binding|cell wall|plasma membrane|plant-type cell wall	path:ath00010	Glycolysis / Gluconeogenesis
CCT7	0	0.217466	0.572	0.675	0	1	0.847	AT3G11830	protein_coding	T-complex protein 1 subunit eta [Source:UniProtKB/Swiss-Prot;Acc:Q9SF16]		GO:0005524,GO:0006457,GO:0051082,GO:0046686,GO:0005829	ATP binding|protein folding|unfolded protein binding|response to cadmium ion|cytosol
AT5G61820	0	0.215514	0.825	0.917	0	1	0.9	AT5G61820	protein_coding	Stress up-regulated Nod 19 protein [Source:UniProtKB/TrEMBL;Acc:Q8VZ21]		GO:0003674,GO:0008150,GO:0009507,GO:0016021,GO:0005773	molecular_function|biological_process|chloroplast|integral component of membrane|vacuole
KIN1	0	0.214862	0.269	0.299	0	1	0.9	AT5G15960	protein_coding	Stress-induced protein KIN1 [Source:UniProtKB/Swiss-Prot;Acc:P18612]		GO:0003674,GO:0005575,GO:0006970,GO:0009409,GO:0010017,GO:0009414,GO:0009631,GO:0009737	molecular_function|cellular_component|response to osmotic stress|response to cold|red or far-red light signaling pathway|response to water deprivation|cold acclimation|response to abscisic acid
ABCG37	0	0.214749	0.403	0.505	0	1	0.798	AT3G53480	protein_coding	ABC transporter G family member 37 [Source:UniProtKB/Swiss-Prot;Acc:Q9LFH0]		GO:0005524,GO:0016021,GO:0042626,GO:0006855,GO:0005886,GO:0005215,GO:0009926,GO:0048364,GO:0071366,GO:0009506,GO:0055085	ATP binding|integral component of membrane|ATPase activity, coupled to transmembrane movement of substances|drug transmembrane transport|plasma membrane|transporter activity|auxin polar transport|root development|cellular response to indolebutyric acid stimulus|plasmodesma|transmembrane transport
AT4G38060	0	0.21467	0.339	0.489	0	1	0.693	AT4G38060	protein_coding	AT4G38060 protein [Source:UniProtKB/TrEMBL;Acc:Q93VQ7]
AT3G22750	0	0.213734	0.167	0.259	0	1	0.645	AT3G22750	protein_coding	Kinase-like protein [Source:UniProtKB/TrEMBL;Acc:Q9LUI6]		GO:0004672,GO:0005524,GO:0005634,GO:0006468,GO:0016301,GO:0005886	protein kinase activity|ATP binding|nucleus|protein phosphorylation|kinase activity|plasma membrane
LOX1	0	0.213386	0.224	0.27	0	1	0.83	AT1G55020	protein_coding	Linoleate 9S-lipoxygenase 1 [Source:UniProtKB/Swiss-Prot;Acc:Q06327]		GO:0005737,GO:0031408,GO:0046872,GO:0010311,GO:0048364,GO:1990136,GO:0034440,GO:0009536,GO:0006952,GO:0009611,GO:0009695,GO:0009737,GO:0009753,GO:0009816,GO:0030397,GO:0040007	cytoplasm|oxylipin biosynthetic process|metal ion binding|lateral root formation|root development|linoleate 9S-lipoxygenase activity|lipid oxidation|plastid|defense response|response to wounding|jasmonic acid biosynthetic process|response to abscisic acid|response to jasmonic acid|defense response to bacterium, incompatible interaction|membrane disassembly|growth	path:ath00591	Linoleic acid metabolism
AT2G28570	0	0.211691	0.208	0.289	0	1	0.72	AT2G28570	protein_coding	At2g28570 [Source:UniProtKB/TrEMBL;Acc:Q9SK01]		GO:0003674,GO:0008150	molecular_function|biological_process
RPS4.2	0	0.209578	0.169	0.266	0	1	0.635	--	--	--	--	--	--	--	--
GLT1.1	0	0.209373	0.87	0.944	0	1	0.922	AT5G53460	protein_coding	Glutamate synthase 1 [NADH], chloroplastic [Source:UniProtKB/Swiss-Prot;Acc:Q9LV03]		GO:0005506,GO:0005739,GO:0010181,GO:0042128,GO:0050660,GO:0051538,GO:0055114,GO:0097054,GO:0006537,GO:0016040,GO:0019676,GO:0048589,GO:0009507,GO:0046686,GO:0009570,GO:0005829,GO:0009735,GO:0009536	iron ion binding|mitochondrion|FMN binding|nitrate assimilation|flavin adenine dinucleotide binding|3 iron, 4 sulfur cluster binding|oxidation-reduction process|L-glutamate biosynthetic process|glutamate biosynthetic process|glutamate synthase (NADH) activity|ammonia assimilation cycle|developmental growth|chloroplast|response to cadmium ion|chloroplast stroma|cytosol|response to cytokinin|plastid	path:ath01230,path:ath00910,path:ath00250	Biosynthesis of amino acids|Nitrogen metabolism|Alanine, aspartate and glutamate metabolism
CLPD	0	0.208495	0.357	0.517	0	1	0.691	AT5G51070	protein_coding	Chaperone protein ClpD, chloroplastic [Source:UniProtKB/Swiss-Prot;Acc:P42762]
ATEXT4	0	0.207909	0.405	0.469	0	1	0.864	AT1G76930	protein_coding	extensin 4 [Source:TAIR;Acc:AT1G76930]
BI-1	0	0.205547	0.483	0.659	0	1	0.733	AT5G47120	protein_coding	Bax inhibitor 1 [Source:UniProtKB/Swiss-Prot;Acc:Q9LD45]
AT5G09065	0	0.204967	0.215	0.309	0	1	0.696	--	--	--	--	--	--	--	--
ABCG40	0	0.201332	0.647	0.714	0	1	0.906	AT1G15520	protein_coding	ABC transporter G family member 40 [Source:UniProtKB/Swiss-Prot;Acc:Q9M9E1]		GO:0005524,GO:0006952,GO:0016021,GO:0042626,GO:0005886,GO:0015692,GO:0006855,GO:0009723,GO:0009751,GO:0009753,GO:0010193,GO:0046865,GO:0080168	ATP binding|defense response|integral component of membrane|ATPase activity, coupled to transmembrane movement of substances|plasma membrane|lead ion transport|drug transmembrane transport|response to ethylene|response to salicylic acid|response to jasmonic acid|response to ozone|terpenoid transport|abscisic acid transport
LSU1	0	0.200214	0.769	0.801	0	1	0.96	AT3G49580	protein_coding	LSU1 [Source:UniProtKB/TrEMBL;Acc:A0A178VF66]		GO:0003674,GO:0005634,GO:0008150	molecular_function|nucleus|biological_process
ICL	0	0.198522	0.376	0.361	0	1	1.042	AT3G21720	protein_coding	Isocitrate lyase [Source:UniProtKB/Swiss-Prot;Acc:P28297]		GO:0004451,GO:0005737,GO:0006097,GO:0006099,GO:0046872,GO:0046912,GO:0009514	isocitrate lyase activity|cytoplasm|glyoxylate cycle|tricarboxylic acid cycle|metal ion binding|transferase activity, transferring acyl groups, acyl groups converted into alkyl on transfer|glyoxysome	path:ath01200,path:ath00630	Carbon metabolism|Glyoxylate and dicarboxylate metabolism
ABCB11	0	0.197033	0.376	0.467	0	1	0.805	AT1G02520	protein_coding	ABC transporter B family member 11 [Source:UniProtKB/Swiss-Prot;Acc:Q9FWX7]		GO:0005524,GO:0005634,GO:0010329,GO:0010540,GO:0016021,GO:0042626,GO:0055085,GO:0005886,GO:0009506	ATP binding|nucleus|auxin efflux transmembrane transporter activity|basipetal auxin transport|integral component of membrane|ATPase activity, coupled to transmembrane movement of substances|transmembrane transport|plasma membrane|plasmodesma	path:ath02010	ABC transporters
ABCG1	0	0.195572	0.542	0.581	0	1	0.933	AT2G39350	protein_coding	ABC transporter G family member 1 [Source:UniProtKB/Swiss-Prot;Acc:O80946]		GO:0005524,GO:0016021,GO:0042626,GO:0009624,GO:0005886,GO:0010208	ATP binding|integral component of membrane|ATPase activity, coupled to transmembrane movement of substances|response to nematode|plasma membrane|pollen wall assembly
GSTF6	0	0.192659	0.518	0.565	0	1	0.917	AT1G02930	protein_coding	Glutathione S-transferase F6 [Source:UniProtKB/Swiss-Prot;Acc:P42760]		GO:0004364,GO:0005737,GO:0006749,GO:0009636,GO:0009407,GO:0005739,GO:0006979,GO:0043295,GO:0005773,GO:0005618,GO:0046686,GO:0005507,GO:0042742,GO:0009651,GO:0050897,GO:0005829,GO:0009506,GO:2001147,GO:2001227,GO:0009414	glutathione transferase activity|cytoplasm|glutathione metabolic process|response to toxic substance|toxin catabolic process|mitochondrion|response to oxidative stress|glutathione binding|vacuole|cell wall|response to cadmium ion|copper ion binding|defense response to bacterium|response to salt stress|cobalt ion binding|cytosol|plasmodesma|camalexin binding|quercitrin binding|response to water de…	path:ath00480	Glutathione metabolism
AT1G73920	0	0.192612	0.386	0.554	0	1	0.697	AT1G73920	protein_coding	Alpha/beta-Hydrolases superfamily protein [Source:UniProtKB/TrEMBL;Acc:Q949N8]		GO:0005576,GO:0006629,GO:0016298,GO:0016787	extracellular region|lipid metabolic process|lipase activity|hydrolase activity
EXT3	0	0.192249	0.348	0.337	0	1	1.033	AT1G21310	protein_coding	Extensin-3 [Source:UniProtKB/Swiss-Prot;Acc:Q9FS16]		GO:0005576,GO:0009530,GO:0009664,GO:0005199	extracellular region|primary cell wall|plant-type cell wall organization|structural constituent of cell wall
NAC003	0	0.191749	0.209	0.29	0	1	0.721	AT1G02220	protein_coding	NAC domain-containing protein 3 [Source:UniProtKB/Swiss-Prot;Acc:Q5PP28]	AT1G02220.1	GO:0005634,GO:0006351,GO:0006355,GO:0007275,GO:0003700,GO:0044212	nucleus|transcription, DNA-templated|regulation of transcription, DNA-templated|multicellular organism development|transcription factor activity, sequence-specific DNA binding|transcription regulatory region DNA binding
AT1G30880	0	0.19153	0.471	0.662	0	1	0.711	AT1G30880	protein_coding	At1g30880 [Source:UniProtKB/TrEMBL;Acc:Q9FYH5]		GO:0003674,GO:0005739,GO:0008150	molecular_function|mitochondrion|biological_process
AVT6A	0	0.191081	0.342	0.544	0	1	0.629	AT3G30390	protein_coding	Amino acid transporter AVT6A [Source:UniProtKB/Swiss-Prot;Acc:Q9LI61]		GO:0005886,GO:0006865,GO:0015171,GO:0016020,GO:0016021,GO:0005773,GO:0005774	plasma membrane|amino acid transport|amino acid transmembrane transporter activity|membrane|integral component of membrane|vacuole|vacuolar membrane
ABCC2.1	0	0.188071	0.228	0.351	0	1	0.65	AT2G34660	protein_coding	ABC transporter C family member 2 [Source:UniProtKB/Swiss-Prot;Acc:Q42093]		GO:0005516,GO:0005524,GO:0008559,GO:0016021,GO:0042626,GO:0005773,GO:0000325,GO:0005774,GO:1902417,GO:1902418,GO:0055085	calmodulin binding|ATP binding|xenobiotic-transporting ATPase activity|integral component of membrane|ATPase activity, coupled to transmembrane movement of substances|vacuole|plant-type vacuole|vacuolar membrane|(+)-abscisic acid D-glucopyranosyl ester transmembrane transporter activity|(+)-abscisic acid D-glucopyranosyl ester transmembrane transport|transmembrane transport
NAD1C	0	0.187251	0.173	0.274	0	1	0.631	--	--	--	--	--	--	--	--
GSTU24	0	0.186804	0.642	0.723	0	1	0.888	AT1G17170	protein_coding	Glutathione S-transferase U24 [Source:UniProtKB/Swiss-Prot;Acc:Q9SHH6]		GO:0004364,GO:0005737,GO:0005829,GO:0006749,GO:0009636,GO:0009407,GO:0043295,GO:0046256	glutathione transferase activity|cytoplasm|cytosol|glutathione metabolic process|response to toxic substance|toxin catabolic process|glutathione binding|2,4,6-trinitrotoluene catabolic process	path:ath00480	Glutathione metabolism
AT4G16680	0	0.186049	0.435	0.553	0	1	0.787	AT4G16680	protein_coding	P-loop containing nucleoside triphosphate hydrolases superfamily protein [Source:TAIR;Acc:AT4G16680]		GO:0003724,GO:0005524,GO:0005634	RNA helicase activity|ATP binding|nucleus	path:ath03040	Spliceosome
AGP24	0	0.185606	0.215	0.299	0	1	0.719	AT5G40730	protein_coding	Arabinogalactan peptide 24 [Source:UniProtKB/Swiss-Prot;Acc:Q5PP12]		GO:0005886,GO:0008150,GO:0031225	plasma membrane|biological_process|anchored component of membrane
ERF011	0	0.184063	0.585	0.671	0	1	0.872	AT3G50260	protein_coding	Ethylene-responsive transcription factor ERF011 [Source:UniProtKB/Swiss-Prot;Acc:Q9SNE1]	AT3G50260.1
UCC2	0	0.182763	0.372	0.438	0	1	0.849	AT2G44790	protein_coding	Uclacyanin-2 [Source:UniProtKB/Swiss-Prot;Acc:O80517]		GO:0005507,GO:0005576,GO:0009055,GO:0046872,GO:0055114,GO:0031225,GO:0046658,GO:0009506	copper ion binding|extracellular region|electron carrier activity|metal ion binding|oxidation-reduction process|anchored component of membrane|anchored component of plasma membrane|plasmodesma
NDK1	0	0.181963	0.773	0.89	0	1	0.869	AT4G09320	protein_coding	Nucleoside diphosphate kinase [Source:UniProtKB/TrEMBL;Acc:A0A178UXQ6]		GO:0004550,GO:0005524,GO:0005737,GO:0006163,GO:0006220,GO:0009142,GO:0005773,GO:0046686,GO:0005774,GO:0005886,GO:0009651,GO:0009507,GO:0048046,GO:0005777,GO:0005829,GO:0009506,GO:0005794	nucleoside diphosphate kinase activity|ATP binding|cytoplasm|purine nucleotide metabolic process|pyrimidine nucleotide metabolic process|nucleoside triphosphate biosynthetic process|vacuole|response to cadmium ion|vacuolar membrane|plasma membrane|response to salt stress|chloroplast|apoplast|peroxisome|cytosol|plasmodesma|Golgi apparatus	path:ath00230,path:ath00240	Purine metabolism|Pyrimidine metabolism
AT3G48140	0	0.180318	0.782	0.909	0	1	0.86	AT3G48140	protein_coding	AT3G48140 protein [Source:UniProtKB/TrEMBL;Acc:Q42338]		GO:0003674,GO:0005739,GO:0010150,GO:0016021,GO:0005777	molecular_function|mitochondrion|leaf senescence|integral component of membrane|peroxisome
AVP1	0	0.180016	0.407	0.631	0	1	0.645	AT1G15690	protein_coding	VHP1 [Source:UniProtKB/TrEMBL;Acc:A0A178WA14]		GO:0004427,GO:0009507,GO:0009678,GO:0015992,GO:0016021,GO:0046872,GO:0009414,GO:0009651,GO:0009941,GO:0009705,GO:0010248,GO:0005739,GO:0005773,GO:0005886,GO:0009926,GO:0010008,GO:0000325,GO:0005774,GO:0016020,GO:0048366,GO:0005829,GO:0005794	inorganic diphosphatase activity|chloroplast|hydrogen-translocating pyrophosphatase activity|proton transport|integral component of membrane|metal ion binding|response to water deprivation|response to salt stress|chloroplast envelope|plant-type vacuole membrane|establishment or maintenance of transmembrane electrochemical gradient|mitochondrion|vacuole|plasma membrane|auxin polar transport|endoso…	path:ath00190	Oxidative phosphorylation
DTX40	0	0.179501	0.279	0.418	0	1	0.667	AT3G21690	protein_coding	Protein DETOXIFICATION 40 [Source:UniProtKB/Swiss-Prot;Acc:Q9LVD9]		GO:0005215,GO:0005886,GO:0015297,GO:0016020,GO:0016021,GO:0005774,GO:0005773	transporter activity|plasma membrane|antiporter activity|membrane|integral component of membrane|vacuolar membrane|vacuole
AT1G15415	0	0.177925	0.185	0.279	0	1	0.663	AT1G15415	protein_coding	F9L1.37 [Source:UniProtKB/TrEMBL;Acc:Q9XI27]		GO:0003674,GO:0005634,GO:0008150,GO:0005829,GO:0048046	molecular_function|nucleus|biological_process|cytosol|apoplast
ACX1	0	0.176417	0.581	0.748	0	1	0.777	AT4G16760	protein_coding	Peroxisomal acyl-coenzyme A oxidase 1 [Source:UniProtKB/Swiss-Prot;Acc:O65202]		GO:0000062,GO:0003995,GO:0003997,GO:0005737,GO:0005777,GO:0006635,GO:0009055,GO:0033539,GO:0050660,GO:0052890,GO:0055088,GO:0001676,GO:0046686,GO:0002213,GO:0009555,GO:0009620,GO:0009695,GO:0009611,GO:0005829,GO:0009506	fatty-acyl-CoA binding|acyl-CoA dehydrogenase activity|acyl-CoA oxidase activity|cytoplasm|peroxisome|fatty acid beta-oxidation|electron carrier activity|fatty acid beta-oxidation using acyl-CoA dehydrogenase|flavin adenine dinucleotide binding|oxidoreductase activity, acting on the CH-CH group of donors, with a flavin as acceptor|lipid homeostasis|long-chain fatty acid metabolic process|response…	path:ath01212,path:ath00071,path:ath00592,path:ath01040,path:ath04146	Fatty acid metabolism|Fatty acid degradation|alpha-Linolenic acid metabolism|Biosynthesis of unsaturated fatty acids|Peroxisome
CAT1	0	0.175982	0.276	0.438	0	1	0.63	AT1G20630	protein_coding	CAT1 [Source:UniProtKB/TrEMBL;Acc:A0A384KXY6]		GO:0004096,GO:0005634,GO:0020037,GO:0055114,GO:0009941,GO:0005777,GO:0005515,GO:0005739,GO:0006995,GO:0009970,GO:0016036,GO:0009416,GO:0022626,GO:0005618,GO:0046686,GO:0009737,GO:0042542,GO:0050897,GO:0005829,GO:0042744,GO:0098869	catalase activity|nucleus|heme binding|oxidation-reduction process|chloroplast envelope|peroxisome|protein binding|mitochondrion|cellular response to nitrogen starvation|cellular response to sulfate starvation|cellular response to phosphate starvation|response to light stimulus|cytosolic ribosome|cell wall|response to cadmium ion|response to abscisic acid|response to hydrogen peroxide|cobalt ion …	path:ath01200,path:ath00630,path:ath00380,path:ath04146	Carbon metabolism|Glyoxylate and dicarboxylate metabolism|Tryptophan metabolism|Peroxisome
AT1G68440	0	0.175546	0.431	0.612	0	1	0.704	AT1G68440	protein_coding	At1g68440/T2E12_1 [Source:UniProtKB/TrEMBL;Acc:Q9M9C9]		GO:0003674,GO:0005634,GO:0008150,GO:0016021	molecular_function|nucleus|biological_process|integral component of membrane
IP5P11	0	0.174429	0.77	0.798	0	1	0.965	AT1G47510	protein_coding	Type IV inositol polyphosphate 5-phosphatase 11 [Source:UniProtKB/Swiss-Prot;Acc:Q5EAF2]
SNRNP-G	0	0.174221	0.349	0.546	0	1	0.639	AT2G23930	protein_coding	Probable small nuclear ribonucleoprotein G [Source:UniProtKB/Swiss-Prot;Acc:O82221]		GO:0000398,GO:0003723,GO:0005634,GO:0005682,GO:0005685,GO:0005686,GO:0005687,GO:0005689,GO:0005732,GO:0019013,GO:0030529,GO:0034719,GO:0043186,GO:0071004,GO:0071011,GO:0071013,GO:0097526,GO:0005829	mRNA splicing, via spliceosome|RNA binding|nucleus|U5 snRNP|U1 snRNP|U2 snRNP|U4 snRNP|U12-type spliceosomal complex|small nucleolar ribonucleoprotein complex|viral nucleocapsid|intracellular ribonucleoprotein complex|SMN-Sm protein complex|P granule|U2-type prespliceosome|precatalytic spliceosome|catalytic step 2 spliceosome|spliceosomal tri-snRNP complex|cytosol	path:ath03040	Spliceosome
RCD1	0	0.171951	0.645	0.813	0	1	0.793	AT1G32230	protein_coding	Poly [ADP-ribose] polymerase [Source:UniProtKB/TrEMBL;Acc:M5BF30]		GO:0003950,GO:0005634,GO:0016032,GO:0016363,GO:0005515,GO:0006979,GO:0000303,GO:0009723,GO:0009816,GO:0009867,GO:0009873,GO:0010193,GO:0042542,GO:0009414,GO:0012501,GO:0005737,GO:0009651,GO:2000377,GO:0006809,GO:0006970,GO:0009793,GO:0010102	NAD+ ADP-ribosyltransferase activity|nucleus|viral process|nuclear matrix|protein binding|response to oxidative stress|response to superoxide|response to ethylene|defense response to bacterium, incompatible interaction|jasmonic acid mediated signaling pathway|ethylene-activated signaling pathway|response to ozone|response to hydrogen peroxide|response to water deprivation|programmed cell death|cy…
DTX21	0	0.171658	0.342	0.508	0	1	0.673	AT1G33110	protein_coding	Protein DETOXIFICATION [Source:UniProtKB/TrEMBL;Acc:A0A178WPH4]		GO:0005215,GO:0005886,GO:0006855,GO:0015238,GO:0015297,GO:0016021,GO:0016020	transporter activity|plasma membrane|drug transmembrane transport|drug transmembrane transporter activity|antiporter activity|integral component of membrane|membrane
A1.1	0	0.170681	0.59	0.772	0	1	0.764	AT1G07930	protein_coding	Elongation factor 1-alpha 4 [Source:UniProtKB/Swiss-Prot;Acc:Q8GTY0]		GO:0003746,GO:0003924,GO:0005525,GO:0005737,GO:0006414,GO:0005739,GO:0005773,GO:0005829,GO:0009506,GO:0005794	translation elongation factor activity|GTPase activity|GTP binding|cytoplasm|translational elongation|mitochondrion|vacuole|cytosol|plasmodesma|Golgi apparatus	path:ath03013	RNA transport
GSTU1	0	0.170283	0.553	0.701	0	1	0.789	AT2G29490	protein_coding	Glutathione S-transferase U1 [Source:UniProtKB/Swiss-Prot;Acc:Q9ZW30]		GO:0004364,GO:0005737,GO:0005829,GO:0006749,GO:0009636,GO:0009407	glutathione transferase activity|cytoplasm|cytosol|glutathione metabolic process|response to toxic substance|toxin catabolic process	path:ath00480	Glutathione metabolism
ABCC3	0	0.169563	0.217	0.32	0	1	0.678	AT3G13080	protein_coding	MRP3 [Source:UniProtKB/TrEMBL;Acc:A0A178VHA7]		GO:0005524,GO:0005886,GO:0008559,GO:0016021,GO:0042626,GO:0055085,GO:0000325,GO:0005774,GO:0048046,GO:0009506,GO:0005773,GO:0010290,GO:0015431	ATP binding|plasma membrane|xenobiotic-transporting ATPase activity|integral component of membrane|ATPase activity, coupled to transmembrane movement of substances|transmembrane transport|plant-type vacuole|vacuolar membrane|apoplast|plasmodesma|vacuole|chlorophyll catabolite transmembrane transporter activity|glutathione S-conjugate-exporting ATPase activity
MSL4	0	0.169197	0.252	0.385	0	1	0.655	AT1G53470	protein_coding	Mechanosensitive ion channel protein 4 [Source:UniProtKB/Swiss-Prot;Acc:Q9LPG3]		GO:0005634,GO:0006820,GO:0008381,GO:0016020,GO:0016021,GO:0050982,GO:0005886	nucleus|anion transport|mechanically-gated ion channel activity|membrane|integral component of membrane|detection of mechanical stimulus|plasma membrane
RPL40B	0	0.168126	0.992	0.997	0	1	0.995	AT3G52590	protein_coding	Ubiquitin-60S ribosomal protein L40-1 [Source:UniProtKB/Swiss-Prot;Acc:B9DHA6]				path:ath03010	Ribosome
PER50	0	0.167721	0.242	0.323	0	1	0.749	AT4G37520	protein_coding	Peroxidase 50 [Source:UniProtKB/Swiss-Prot;Acc:Q43731]		GO:0004601,GO:0005576,GO:0006979,GO:0020037,GO:0042744,GO:0046872,GO:0048511,GO:0055114,GO:0005737,GO:0005515	peroxidase activity|extracellular region|response to oxidative stress|heme binding|hydrogen peroxide catabolic process|metal ion binding|rhythmic process|oxidation-reduction process|cytoplasm|protein binding	path:ath00940	Phenylpropanoid biosynthesis
ILL4	0	0.16709	0.684	0.811	0	1	0.843	AT1G51760	protein_coding	JR3 [Source:UniProtKB/TrEMBL;Acc:A0A178W8I8]
AT1G22410	0	0.166685	0.389	0.551	0	1	0.706	AT1G22410	protein_coding	Phospho-2-dehydro-3-deoxyheptonate aldolase [Source:UniProtKB/TrEMBL;Acc:Q9SK84]		GO:0003849,GO:0009073,GO:0009507,GO:0016020,GO:0009536	3-deoxy-7-phosphoheptulonate synthase activity|aromatic amino acid family biosynthetic process|chloroplast|membrane|plastid	path:ath01230,path:ath00400	Biosynthesis of amino acids|Phenylalanine, tyrosine and tryptophan biosynthesis
CYP72A15	0	0.164413	0.345	0.473	0	1	0.729	AT3G14690	protein_coding	Cytochrome P450, family 72, subfamily A, polypeptide 15 [Source:UniProtKB/TrEMBL;Acc:A0A1I9LLM3]		GO:0004497,GO:0005506,GO:0016021,GO:0016705,GO:0019825,GO:0020037,GO:0055114	monooxygenase activity|iron ion binding|integral component of membrane|oxidoreductase activity, acting on paired donors, with incorporation or reduction of molecular oxygen|oxygen binding|heme binding|oxidation-reduction process
AT1G14450	0	0.16281	0.463	0.681	0	1	0.68	AT1G14450	protein_coding	NADH dehydrogenase (ubiquinone)s [Source:TAIR;Acc:AT1G14450]		GO:0005739,GO:0005747,GO:0016021,GO:0022900,GO:0009853,GO:0031966,GO:0045271	mitochondrion|mitochondrial respiratory chain complex I|integral component of membrane|electron transport chain|photorespiration|mitochondrial membrane|respiratory chain complex I
A1.2	0	0.161822	0.569	0.755	0	1	0.754	AT1G07940	protein_coding	Elongation factor 1-alpha 4 [Source:UniProtKB/Swiss-Prot;Acc:Q8GTY0]		GO:0003746,GO:0005525,GO:0005737,GO:0006414,GO:0005739,GO:0005886,GO:0005829,GO:0009506,GO:0005794	translation elongation factor activity|GTP binding|cytoplasm|translational elongation|mitochondrion|plasma membrane|cytosol|plasmodesma|Golgi apparatus	path:ath03013	RNA transport
ABCG34	0	0.160721	0.177	0.274	0	1	0.646	AT2G36380	protein_coding	ABC transporter G family member 34 [Source:UniProtKB/Swiss-Prot;Acc:Q7PC87]		GO:0005524,GO:0016021,GO:0042626,GO:0005886	ATP binding|integral component of membrane|ATPase activity, coupled to transmembrane movement of substances|plasma membrane
ANN1	0	0.16058	0.335	0.493	0	1	0.68	AT1G35720	protein_coding	Annexin [Source:UniProtKB/TrEMBL;Acc:A0A178WGZ8]
GSTU3	0	0.160426	0.596	0.671	0	1	0.888	AT2G29470	protein_coding	Glutathione S-transferase U3 [Source:UniProtKB/Swiss-Prot;Acc:Q9ZW28]		GO:0004364,GO:0005737,GO:0005829,GO:0006749,GO:0009636,GO:0009407	glutathione transferase activity|cytoplasm|cytosol|glutathione metabolic process|response to toxic substance|toxin catabolic process	path:ath00480	Glutathione metabolism
RPL35C	0	0.159575	0.338	0.544	0	1	0.621	AT3G55170	protein_coding	60S ribosomal protein L35-3 [Source:UniProtKB/Swiss-Prot;Acc:Q9M3D2]		GO:0003735,GO:0005737,GO:0005840,GO:0006412,GO:0042254,GO:0022625	structural constituent of ribosome|cytoplasm|ribosome|translation|ribosome biogenesis|cytosolic large ribosomal subunit	path:ath03010	Ribosome
ASP3	0	0.1591	0.526	0.719	0	1	0.732	AT5G11520	protein_coding	Aspartate aminotransferase 3, chloroplastic [Source:UniProtKB/Swiss-Prot;Acc:P46644]		GO:0004069,GO:0005739,GO:0009058,GO:0009507,GO:0030170,GO:0042802,GO:0080130,GO:0010150,GO:0005777,GO:0016020,GO:0005829,GO:0009536	L-aspartate:2-oxoglutarate aminotransferase activity|mitochondrion|biosynthetic process|chloroplast|pyridoxal phosphate binding|identical protein binding|L-phenylalanine:2-oxoglutarate aminotransferase activity|leaf senescence|peroxisome|membrane|cytosol|plastid	path:ath01200,path:ath01210,path:ath01230,path:ath00710,path:ath00250,path:ath00270,path:ath00220,path:ath00330,path:ath00350,path:ath00360,path:ath00400,path:ath00950,path:ath00960	Carbon metabolism|2-Oxocarboxylic acid metabolism|Biosynthesis of amino acids|Carbon fixation in photosynthetic organisms|Alanine, aspartate and glutamate metabolism|Cysteine and methionine metabolism|Arginine biosynthesis|Arginine and proline metabolism|Tyrosine metabolism|Phenylalanine metabolism|Phenylalanine, tyrosine and tryptophan biosynthesis|Isoquinoline alkaloid biosynthesis|Tropane, pip…
ALA10	0	0.158903	0.345	0.483	0	1	0.714	AT3G25610	protein_coding	Phospholipid-transporting ATPase 10 [Source:UniProtKB/Swiss-Prot;Acc:Q9LI83]		GO:0000287,GO:0004012,GO:0005524,GO:0005802,GO:0015662,GO:0016021,GO:0048194,GO:0005886	magnesium ion binding|phospholipid-translocating ATPase activity|ATP binding|trans-Golgi network|ATPase activity, coupled to transmembrane movement of ions, phosphorylative mechanism|integral component of membrane|Golgi vesicle budding|plasma membrane
BIG	0	0.15765	0.314	0.49	0	1	0.641	AT3G02260	protein_coding	Auxin transport protein BIG [Source:UniProtKB/Swiss-Prot;Acc:Q9SRU2]		GO:0008270,GO:0009734,GO:0016021,GO:0048283,GO:0009733,GO:0009926,GO:0010311,GO:0048364,GO:0016020,GO:0009826,GO:0048281,GO:0009620,GO:0005829,GO:0009506,GO:0009640	zinc ion binding|auxin-activated signaling pathway|integral component of membrane|indeterminate inflorescence morphogenesis|response to auxin|auxin polar transport|lateral root formation|root development|membrane|unidimensional cell growth|inflorescence morphogenesis|response to fungus|cytosol|plasmodesma|photomorphogenesis
PME20	0	0.157598	0.519	0.585	0	1	0.887	AT2G47550	protein_coding	Probable pectinesterase/pectinesterase inhibitor 20 [Source:UniProtKB/Swiss-Prot;Acc:O22256]		GO:0005576,GO:0005618,GO:0009505,GO:0030599,GO:0042545,GO:0045330,GO:0045490	extracellular region|cell wall|plant-type cell wall|pectinesterase activity|cell wall modification|aspartyl esterase activity|pectin catabolic process	path:ath00040,path:ath00500	Pentose and glucuronate interconversions|Starch and sucrose metabolism
SSL11	0	0.156875	0.207	0.29	0	1	0.714	AT1G74000	protein_coding	Protein STRICTOSIDINE SYNTHASE-LIKE 11 [Source:UniProtKB/Swiss-Prot;Acc:P92976]				path:ath00901	Indole alkaloid biosynthesis
GT-3B	0	0.155087	0.424	0.605	0	1	0.701	AT2G38250	protein_coding	Trihelix transcription factor GT-3b [Source:UniProtKB/Swiss-Prot;Acc:O80450]	AT2G38250.1	GO:0005634,GO:0006351,GO:0043565,GO:0003700,GO:0006355,GO:0005515,GO:0005730,GO:0016592	nucleus|transcription, DNA-templated|sequence-specific DNA binding|transcription factor activity, sequence-specific DNA binding|regulation of transcription, DNA-templated|protein binding|nucleolus|mediator complex
ATCNGC6	0	0.154479	0.173	0.322	0	1	0.537	AT2G23980	protein_coding	cyclic nucleotide-gated channel 6 [Source:TAIR;Acc:AT2G23980]		GO:0005249,GO:0005516,GO:0005886,GO:0005887,GO:0030552,GO:0030553,GO:0042391,GO:0046686,GO:0005223,GO:0071944	voltage-gated potassium channel activity|calmodulin binding|plasma membrane|integral component of plasma membrane|cAMP binding|cGMP binding|regulation of membrane potential|response to cadmium ion|intracellular cGMP activated cation channel activity|cell periphery	path:ath04626	Plant-pathogen interaction
RPS24B	0	0.153946	0.917	0.965	0	1	0.95	AT5G28060	protein_coding	40S ribosomal protein S24-2 [Source:UniProtKB/Swiss-Prot;Acc:Q8LC83]		GO:0000166,GO:0000462,GO:0003735,GO:0005730,GO:0005737,GO:0005840,GO:0006412,GO:0006414,GO:0042254,GO:0022626,GO:0005618,GO:0016020,GO:0022627,GO:0005794	nucleotide binding|maturation of SSU-rRNA from tricistronic rRNA transcript (SSU-rRNA, 5.8S rRNA, LSU-rRNA)|structural constituent of ribosome|nucleolus|cytoplasm|ribosome|translation|translational elongation|ribosome biogenesis|cytosolic ribosome|cell wall|membrane|cytosolic small ribosomal subunit|Golgi apparatus	path:ath03010	Ribosome
SUS1	0	0.153491	0.657	0.816	0	1	0.805	AT5G20830	protein_coding	Sucrose synthase 1 [Source:UniProtKB/Swiss-Prot;Acc:P49040]		GO:0005985,GO:0005986,GO:0008194,GO:0016157,GO:0006970,GO:0009409,GO:0009744,GO:0009749,GO:0072708,GO:0001666,GO:0009414,GO:0010555,GO:0046686,GO:0005829,GO:0009506,GO:0009413	sucrose metabolic process|sucrose biosynthetic process|UDP-glycosyltransferase activity|sucrose synthase activity|response to osmotic stress|response to cold|response to sucrose|response to glucose|response to sorbitol|response to hypoxia|response to water deprivation|response to mannitol|response to cadmium ion|cytosol|plasmodesma|response to flooding	path:ath00500	Starch and sucrose metabolism
AT5G05600	0	0.152889	0.536	0.653	0	1	0.821	AT5G05600	protein_coding	Probable 2-oxoglutarate-dependent dioxygenase At5g05600 [Source:UniProtKB/Swiss-Prot;Acc:Q9FFF6]		GO:0005506,GO:0005737,GO:0055114,GO:0080167	iron ion binding|cytoplasm|oxidation-reduction process|response to karrikin
RPL12B.1	0	0.152757	0.597	0.771	0	1	0.774	AT3G53430	protein_coding	60S ribosomal Protein L12-like [Source:UniProtKB/TrEMBL;Acc:Q0WW72]		GO:0003735,GO:0005737,GO:0005840,GO:0006412,GO:0019843,GO:0022625,GO:0042254,GO:0016020,GO:0005515,GO:0005829,GO:0005794	structural constituent of ribosome|cytoplasm|ribosome|translation|rRNA binding|cytosolic large ribosomal subunit|ribosome biogenesis|membrane|protein binding|cytosol|Golgi apparatus	path:ath03010	Ribosome
A1	0	0.152755	0.682	0.852	0	1	0.8	AT1G07920	protein_coding	Elongation factor 1-alpha 4 [Source:UniProtKB/Swiss-Prot;Acc:Q8GTY0]		GO:0003746,GO:0005525,GO:0005737,GO:0006414,GO:0005739,GO:0009507,GO:0005730,GO:0046686,GO:0005774,GO:0005886,GO:0016020,GO:0005829,GO:0009506,GO:0005794	translation elongation factor activity|GTP binding|cytoplasm|translational elongation|mitochondrion|chloroplast|nucleolus|response to cadmium ion|vacuolar membrane|plasma membrane|membrane|cytosol|plasmodesma|Golgi apparatus	path:ath03013	RNA transport
AT5G27470	0	0.151866	0.377	0.593	0	1	0.636	AT5G27470	protein_coding	Serine--tRNA ligase, cytoplasmic [Source:UniProtKB/Swiss-Prot;Acc:Q39230]		GO:0004828,GO:0005524,GO:0005737,GO:0006434,GO:0097056,GO:0005829,GO:0046686	serine-tRNA ligase activity|ATP binding|cytoplasm|seryl-tRNA aminoacylation|selenocysteinyl-tRNA(Sec) biosynthetic process|cytosol|response to cadmium ion	path:ath00970	Aminoacyl-tRNA biosynthesis
AT1G78850	0	0.151826	0.525	0.648	0	1	0.81	AT1G78850	protein_coding	EP1-like glycoprotein 3 [Source:UniProtKB/Swiss-Prot;Acc:Q9ZVA4]		GO:0005886,GO:0030246,GO:0005618,GO:0005774,GO:0009505,GO:0048046,GO:0005829,GO:0005794	plasma membrane|carbohydrate binding|cell wall|vacuolar membrane|plant-type cell wall|apoplast|cytosol|Golgi apparatus
AT2G14878	0	0.151605	0.411	0.589	0	1	0.698	--	--	--	--	--	--	--	--
PDX2	0	0.151385	0.195	0.37	0	1	0.527	AT5G60540	protein_coding	PDX2 [Source:UniProtKB/TrEMBL;Acc:A0A178UA48]		GO:0005737,GO:0006541,GO:0008614,GO:0008615,GO:0009793,GO:0036381,GO:0042823,GO:1903600,GO:0004359,GO:0005829,GO:0042819,GO:0046982	cytoplasm|glutamine metabolic process|pyridoxine metabolic process|pyridoxine biosynthetic process|embryo development ending in seed dormancy|pyridoxal 5'-phosphate synthase (glutamine hydrolysing) activity|pyridoxal phosphate biosynthetic process|glutaminase complex|glutaminase activity|cytosol|vitamin B6 biosynthetic process|protein heterodimerization activity	path:ath00750	Vitamin B6 metabolism
ABCB4	0	0.151345	0.52	0.675	0	1	0.77	AT2G47000	protein_coding	ABC transporter B family member 4 [Source:UniProtKB/Swiss-Prot;Acc:O80725]		GO:0005524,GO:0005634,GO:0009734,GO:0016021,GO:0042626,GO:0005886,GO:0008559,GO:0009733,GO:0009735,GO:0009926,GO:0016020,GO:0009630,GO:0010540,GO:0010315,GO:0048767,GO:0009506,GO:0010328,GO:0010329,GO:0060919	ATP binding|nucleus|auxin-activated signaling pathway|integral component of membrane|ATPase activity, coupled to transmembrane movement of substances|plasma membrane|xenobiotic-transporting ATPase activity|response to auxin|response to cytokinin|auxin polar transport|membrane|gravitropism|basipetal auxin transport|auxin efflux|root hair elongation|plasmodesma|auxin influx transmembrane transporte…	path:ath02010	ABC transporters
AT2G16900	0	0.15013	0.272	0.403	0	1	0.675	AT2G16900	protein_coding	Expressed protein [Source:UniProtKB/TrEMBL;Acc:Q9ZVX3]		GO:0003674,GO:0003682,GO:0005634,GO:0007064,GO:0008150,GO:0010468,GO:0005886	molecular_function|chromatin binding|nucleus|mitotic sister chromatid cohesion|biological_process|regulation of gene expression|plasma membrane
AT1G79075	0	0.149771	0.858	0.938	0	1	0.915	--	--	--	--	--	--	--	--
AT2G47960	0	0.149205	0.237	0.45	0	1	0.527	AT2G47960	protein_coding	At2g47960/T9J23.10 [Source:UniProtKB/TrEMBL;Acc:O82263]		GO:0003674,GO:0008150,GO:0009507	molecular_function|biological_process|chloroplast
AT1G51980	0	0.148896	0.297	0.519	0	1	0.572	AT1G51980	protein_coding	Probable mitochondrial-processing peptidase subunit alpha-1, mitochondrial [Source:UniProtKB/Swiss-Prot;Acc:Q9ZU25]		GO:0004222,GO:0005739,GO:0006508,GO:0016491,GO:0046872,GO:0055114,GO:0009507,GO:0009536,GO:0005524,GO:0005774,GO:0016020,GO:0009651,GO:0005750,GO:0009735	metalloendopeptidase activity|mitochondrion|proteolysis|oxidoreductase activity|metal ion binding|oxidation-reduction process|chloroplast|plastid|ATP binding|vacuolar membrane|membrane|response to salt stress|mitochondrial respiratory chain complex III|response to cytokinin
CHI	0	0.148675	0.203	0.26	0	1	0.781	AT2G43570	protein_coding	CHI [Source:UniProtKB/TrEMBL;Acc:A0A178W3M3]		GO:0000272,GO:0004568,GO:0005576,GO:0006032,GO:0008061,GO:0016998,GO:0009615,GO:0010150,GO:0010272,GO:0072722,GO:0009505,GO:0048046,GO:0009627	polysaccharide catabolic process|chitinase activity|extracellular region|chitin catabolic process|chitin binding|cell wall macromolecule catabolic process|response to virus|leaf senescence|response to silver ion|response to amitrole|plant-type cell wall|apoplast|systemic acquired resistance	path:ath00520	Amino sugar and nucleotide sugar metabolism
AT5G14120	0	0.148631	0.185	0.292	0	1	0.634	AT5G14120	protein_coding	Major facilitator superfamily protein [Source:UniProtKB/TrEMBL;Acc:Q9FMT8]		GO:0016021,GO:0005773,GO:0005774	integral component of membrane|vacuole|vacuolar membrane
CYP94B3	0	0.148631	0.674	0.793	0	1	0.85	AT3G48520	protein_coding	CYP94B3 [Source:UniProtKB/TrEMBL;Acc:A0A178V8H3]		GO:0005506,GO:0005576,GO:0016021,GO:0016705,GO:0019825,GO:0020037,GO:0055114,GO:0002213,GO:0009555,GO:0009611,GO:0009694,GO:0010154,GO:0048480,GO:0048653,GO:0052694	iron ion binding|extracellular region|integral component of membrane|oxidoreductase activity, acting on paired donors, with incorporation or reduction of molecular oxygen|oxygen binding|heme binding|oxidation-reduction process|defense response to insect|pollen development|response to wounding|jasmonic acid metabolic process|fruit development|stigma development|anther development|jasmonoyl-isoleuc…
RPL13B	0	0.148486	0.703	0.83	0	1	0.847	AT3G49010	protein_coding	60S ribosomal protein L13-1 [Source:UniProtKB/Swiss-Prot;Acc:P41127]				path:ath03010	Ribosome
AT2G07806	0	0.146768	0.152	0.256	0	1	0.594	AT2G07806	protein_coding	unknown protein; FUNCTIONS IN: molecular_function unknown; INVOLVED IN: biological_process unknown; LOCATED IN: cellular_component unknown; Ha. [Source:TAIR;Acc:AT2G07806]		GO:0003674,GO:0005739,GO:0008150,GO:0009507	molecular_function|mitochondrion|biological_process|chloroplast
LAC8	0	0.146499	0.341	0.461	0	1	0.74	AT5G01040	protein_coding	Laccase-8 [Source:UniProtKB/Swiss-Prot;Acc:Q9LFD2]		GO:0005507,GO:0005576,GO:0016722,GO:0046274,GO:0048046,GO:0052716,GO:0055114,GO:0010228,GO:0046688	copper ion binding|extracellular region|oxidoreductase activity, oxidizing metal ions|lignin catabolic process|apoplast|hydroquinone:oxygen oxidoreductase activity|oxidation-reduction process|vegetative to reproductive phase transition of meristem|response to copper ion
AT5G35690	0	0.146065	0.233	0.367	0	1	0.635	AT5G35690	protein_coding	Zinc metalloproteinase-like protein [Source:UniProtKB/TrEMBL;Acc:Q8VYQ7]		GO:0005634	nucleus
CYP71B6	0	0.145905	0.296	0.465	0	1	0.637	AT2G24180	protein_coding	Cytochrome P450 71B6 [Source:UniProtKB/Swiss-Prot;Acc:O65787]		GO:0005506,GO:0016021,GO:0016709,GO:0019825,GO:0020037,GO:0044550,GO:0055114,GO:0005739,GO:0005783,GO:0005886,GO:0016020,GO:0005794,GO:0004497,GO:0042430	iron ion binding|integral component of membrane|oxidoreductase activity, acting on paired donors, with incorporation or reduction of molecular oxygen, NAD(P)H as one donor, and incorporation of one atom of oxygen|oxygen binding|heme binding|secondary metabolite biosynthetic process|oxidation-reduction process|mitochondrion|endoplasmic reticulum|plasma membrane|membrane|Golgi apparatus|monooxygena…
RS2Z33	0	0.145834	0.65	0.811	0	1	0.801	AT2G37340	protein_coding	Serine/arginine-rich splicing factor RS2Z33 [Source:UniProtKB/Swiss-Prot;Acc:Q8VYA5]		GO:0000166,GO:0003676,GO:0005634,GO:0005681,GO:0008270,GO:0000245,GO:0000398,GO:0005515,GO:0016607,GO:0008380,GO:0005829	nucleotide binding|nucleic acid binding|nucleus|spliceosomal complex|zinc ion binding|spliceosomal complex assembly|mRNA splicing, via spliceosome|protein binding|nuclear speck|RNA splicing|cytosol	path:ath03040	Spliceosome
COX19-2	0	0.145801	0.372	0.586	0	1	0.635	AT1G69750	protein_coding	At1g66590 [Source:UniProtKB/TrEMBL;Acc:Q9C9L6]		GO:0003674,GO:0005634,GO:0008150	molecular_function|nucleus|biological_process
RNS1	0	0.145789	0.225	0.294	0	1	0.765	AT2G02990	protein_coding	Ribonuclease 1 [Source:UniProtKB/Swiss-Prot;Acc:P42813]		GO:0003723,GO:0004521,GO:0005576,GO:0033897,GO:0009611,GO:0009867,GO:0005618,GO:0005886,GO:0004540,GO:0007568,GO:0016036,GO:0009718	RNA binding|endoribonuclease activity|extracellular region|ribonuclease T2 activity|response to wounding|jasmonic acid mediated signaling pathway|cell wall|plasma membrane|ribonuclease activity|aging|cellular response to phosphate starvation|anthocyanin-containing compound biosynthetic process
AT1G73480	0	0.145582	0.404	0.589	0	1	0.686	AT1G73480	protein_coding	Alpha/beta-Hydrolases superfamily protein [Source:UniProtKB/TrEMBL;Acc:Q94AM5]				path:ath00561	Glycerolipid metabolism
OPR1	0	0.145542	0.902	0.936	0	1	0.964	AT1G76680	protein_coding	12-oxophytodienoate reductase 1 [Source:UniProtKB/TrEMBL;Acc:F4I403]		GO:0003959,GO:0005737,GO:0010150,GO:0010181,GO:0016629,GO:0031408,GO:0055114,GO:0009611,GO:0009695,GO:0006629,GO:0009751,GO:0046686,GO:0005829,GO:0031407	NADPH dehydrogenase activity|cytoplasm|leaf senescence|FMN binding|12-oxophytodienoate reductase activity|oxylipin biosynthetic process|oxidation-reduction process|response to wounding|jasmonic acid biosynthetic process|lipid metabolic process|response to salicylic acid|response to cadmium ion|cytosol|oxylipin metabolic process	path:ath00592	alpha-Linolenic acid metabolism
BZIP60	0	0.144709	0.523	0.695	0	1	0.753	AT1G42990	protein_coding	bZIP transcription factor 60 [Source:UniProtKB/Swiss-Prot;Acc:Q9C7S0]	AT1G42990.1	GO:0002376,GO:0003677,GO:0003700,GO:0005634,GO:0006351,GO:0006355,GO:0016021,GO:0043565,GO:0030968,GO:0010200,GO:0005789	immune system process|DNA binding|transcription factor activity, sequence-specific DNA binding|nucleus|transcription, DNA-templated|regulation of transcription, DNA-templated|integral component of membrane|sequence-specific DNA binding|endoplasmic reticulum unfolded protein response|response to chitin|endoplasmic reticulum membrane
RD21A	0	0.1447	0.489	0.692	0	1	0.707	AT1G47128	protein_coding	RD21A [Source:UniProtKB/TrEMBL;Acc:A0A178WIH7]		GO:0004197,GO:0005576,GO:0005615,GO:0005764,GO:0008234,GO:0051603,GO:0009507,GO:0005773,GO:0008233,GO:0048046,GO:0005515,GO:0005829,GO:0009506,GO:0006508,GO:0050832,GO:0000932,GO:0010494,GO:0009414	cysteine-type endopeptidase activity|extracellular region|extracellular space|lysosome|cysteine-type peptidase activity|proteolysis involved in cellular protein catabolic process|chloroplast|vacuole|peptidase activity|apoplast|protein binding|cytosol|plasmodesma|proteolysis|defense response to fungus|cytoplasmic mRNA processing body|cytoplasmic stress granule|response to water deprivation
PGD2	0	0.142612	0.511	0.712	0	1	0.718	AT3G02360	protein_coding	6-phosphogluconate dehydrogenase, decarboxylating [Source:UniProtKB/TrEMBL;Acc:A0A178VK18]				path:ath01200,path:ath00030,path:ath00480	Carbon metabolism|Pentose phosphate pathway|Glutathione metabolism
GLYK	0	0.142202	0.333	0.491	0	1	0.678	AT1G80380	protein_coding	D-glycerate 3-kinase, chloroplastic [Source:UniProtKB/Swiss-Prot;Acc:Q944I4]		GO:0005524,GO:0005634,GO:0009507,GO:0009854,GO:0016301,GO:0016310,GO:0009941,GO:0008887,GO:0009853,GO:0009570	ATP binding|nucleus|chloroplast|oxidative photosynthetic carbon pathway|kinase activity|phosphorylation|chloroplast envelope|glycerate kinase activity|photorespiration|chloroplast stroma	path:ath01200,path:ath00630,path:ath00561,path:ath00260	Carbon metabolism|Glyoxylate and dicarboxylate metabolism|Glycerolipid metabolism|Glycine, serine and threonine metabolism
RPS18C.2	0	0.141281	0.739	0.879	0	1	0.841	AT4G09800	protein_coding	40S ribosomal protein S18 [Source:UniProtKB/Swiss-Prot;Acc:P34788]				path:ath03010	Ribosome
GSTU2	0	0.141012	0.252	0.422	0	1	0.597	AT2G29480	protein_coding	Glutathione S-transferase U2 [Source:UniProtKB/Swiss-Prot;Acc:Q9ZW29]		GO:0004364,GO:0005737,GO:0005829,GO:0006749,GO:0009636,GO:0009407	glutathione transferase activity|cytoplasm|cytosol|glutathione metabolic process|response to toxic substance|toxin catabolic process	path:ath00480	Glutathione metabolism
MDN1	0	0.140498	0.188	0.297	0	1	0.633	AT1G67120	protein_coding	ATPases;nucleotide binding;ATP binding;nucleoside-triphosphatases;transcription factor binding [Source:TAIR;Acc:AT1G67120]				path:ath03008	Ribosome biogenesis in eukaryotes
CYP73A5	0	0.139971	0.817	0.87	0	1	0.939	AT2G30490	protein_coding	Cinnamate-4-hydroxylase [Source:UniProtKB/TrEMBL;Acc:B1GV49]				path:ath00360,path:ath00130,path:ath00940,path:ath00945,path:ath00941	Phenylalanine metabolism|Ubiquinone and other terpenoid-quinone biosynthesis|Phenylpropanoid biosynthesis|Stilbenoid, diarylheptanoid and gingerol biosynthesis|Flavonoid biosynthesis
STP13	0	0.139885	0.86	0.934	0	1	0.921	AT5G26340	protein_coding	STP13 [Source:UniProtKB/TrEMBL;Acc:A0A178UHA7]
HSP17.6B	0	0.138923	0.861	0.881	0	1	0.977	AT2G29500	protein_coding	17.6 kDa class I heat shock protein 2 [Source:UniProtKB/Swiss-Prot;Acc:Q9ZW31]		GO:0003674,GO:0005737,GO:0009408,GO:0006979,GO:0009644,GO:0042542	molecular_function|cytoplasm|response to heat|response to oxidative stress|response to high light intensity|response to hydrogen peroxide	path:ath04141	Protein processing in endoplasmic reticulum
RPL6C	0	0.138502	0.617	0.795	0	1	0.776	AT1G74050	protein_coding	60S ribosomal protein L6-3 [Source:UniProtKB/Swiss-Prot;Acc:Q9C9C5]		GO:0003735,GO:0005622,GO:0005737,GO:0005840,GO:0006412,GO:0005886,GO:0016020,GO:0022625,GO:0005829,GO:0009506	structural constituent of ribosome|intracellular|cytoplasm|ribosome|translation|plasma membrane|membrane|cytosolic large ribosomal subunit|cytosol|plasmodesma	path:ath03010	Ribosome
AT4G31340	0	0.138083	0.373	0.618	0	1	0.604	AT4G31340	protein_coding	AT4G31340 protein [Source:UniProtKB/TrEMBL;Acc:Q8GUN1]		GO:0016021,GO:0005783,GO:0005774,GO:0005794	integral component of membrane|endoplasmic reticulum|vacuolar membrane|Golgi apparatus
AT4G20830	0	0.137764	0.923	0.948	0	1	0.974	AT4G20830	protein_coding	Berberine bridge enzyme-like 19 [Source:UniProtKB/Swiss-Prot;Acc:Q9SVG4]		GO:0009055,GO:0009507,GO:0016614,GO:0031225,GO:0050660,GO:0055114,GO:0005886,GO:0005773,GO:0005739,GO:0006979,GO:0009505,GO:0048046,GO:0005829,GO:0009506	electron carrier activity|chloroplast|oxidoreductase activity, acting on CH-OH group of donors|anchored component of membrane|flavin adenine dinucleotide binding|oxidation-reduction process|plasma membrane|vacuole|mitochondrion|response to oxidative stress|plant-type cell wall|apoplast|cytosol|plasmodesma
RPS24A	0	0.137705	0.832	0.924	0	1	0.9	AT3G04920	protein_coding	40S ribosomal protein S24-1 [Source:UniProtKB/Swiss-Prot;Acc:Q9SS17]		GO:0000166,GO:0000462,GO:0003735,GO:0005737,GO:0005840,GO:0006412,GO:0006414,GO:0042254,GO:0005730,GO:0022626,GO:0005774,GO:0005886,GO:0016020,GO:0022627,GO:0009507,GO:0005829,GO:0005794	nucleotide binding|maturation of SSU-rRNA from tricistronic rRNA transcript (SSU-rRNA, 5.8S rRNA, LSU-rRNA)|structural constituent of ribosome|cytoplasm|ribosome|translation|translational elongation|ribosome biogenesis|nucleolus|cytosolic ribosome|vacuolar membrane|plasma membrane|membrane|cytosolic small ribosomal subunit|chloroplast|cytosol|Golgi apparatus	path:ath03010	Ribosome
XYLA	0	0.137142	0.191	0.336	0	1	0.568	AT5G57655	protein_coding	Xylose isomerase [Source:UniProtKB/TrEMBL;Acc:A0A178UDJ9]		GO:0005737,GO:0005975,GO:0006098,GO:0009045,GO:0042732,GO:0046872,GO:0005773,GO:0005783,GO:0005774,GO:0005794	cytoplasm|carbohydrate metabolic process|pentose-phosphate shunt|xylose isomerase activity|D-xylose metabolic process|metal ion binding|vacuole|endoplasmic reticulum|vacuolar membrane|Golgi apparatus	path:ath00040,path:ath00051	Pentose and glucuronate interconversions|Fructose and mannose metabolism
PBB1	0	0.136722	0.181	0.326	0	1	0.555	AT3G27430	protein_coding	Proteasome subunit beta type [Source:UniProtKB/TrEMBL;Acc:A0A178VCF7]		GO:0004298,GO:0005634,GO:0005737,GO:0005839,GO:0008233,GO:0051603,GO:0006511,GO:0000502	threonine-type endopeptidase activity|nucleus|cytoplasm|proteasome core complex|peptidase activity|proteolysis involved in cellular protein catabolic process|ubiquitin-dependent protein catabolic process|proteasome complex	path:ath03050	Proteasome
RPL7D	0	0.136498	0.52	0.713	0	1	0.729	AT3G13580	protein_coding	Ribosomal protein L30/L7 family protein [Source:UniProtKB/TrEMBL;Acc:A0A178VHA2]		GO:0003735,GO:0005737,GO:0006412,GO:0015934,GO:0009507,GO:0022626,GO:0016020,GO:0022625	structural constituent of ribosome|cytoplasm|translation|large ribosomal subunit|chloroplast|cytosolic ribosome|membrane|cytosolic large ribosomal subunit	path:ath03010	Ribosome
MO1	0	0.136471	0.257	0.336	0	1	0.765	AT4G15760	protein_coding	monooxygenase 1 [Source:TAIR;Acc:AT4G15760]		GO:0004497,GO:0005739,GO:0044550,GO:0055114,GO:0071949,GO:0005783,GO:0009617	monooxygenase activity|mitochondrion|secondary metabolite biosynthetic process|oxidation-reduction process|FAD binding|endoplasmic reticulum|response to bacterium
AT1G53430	0	0.136032	0.223	0.334	0	1	0.668	AT1G53430	protein_coding	Probable LRR receptor-like serine/threonine-protein kinase At1g53430 [Source:UniProtKB/Swiss-Prot;Acc:C0LGG8]		GO:0004672,GO:0005524,GO:0005886,GO:0006468,GO:0016021,GO:0016301	protein kinase activity|ATP binding|plasma membrane|protein phosphorylation|integral component of membrane|kinase activity
UPL2	0	0.135916	0.302	0.472	0	1	0.64	AT1G70320	protein_coding	E3 ubiquitin-protein ligase UPL2 [Source:UniProtKB/Swiss-Prot;Acc:Q8H0T4]		GO:0004842,GO:0005634,GO:0016874,GO:0042787,GO:0000151,GO:0016567,GO:0006511,GO:0005739,GO:0005829	ubiquitin-protein transferase activity|nucleus|ligase activity|protein ubiquitination involved in ubiquitin-dependent protein catabolic process|ubiquitin ligase complex|protein ubiquitination|ubiquitin-dependent protein catabolic process|mitochondrion|cytosol	path:ath04120	Ubiquitin mediated proteolysis
AT3G13670	0	0.135865	0.256	0.453	0	1	0.565	AT3G13670	protein_coding	Casein kinase-like protein [Source:UniProtKB/TrEMBL;Acc:Q9LID3]		GO:0005524,GO:0005634,GO:0016301,GO:0016310	ATP binding|nucleus|kinase activity|phosphorylation
AT4G30490	0	0.13485	0.387	0.563	0	1	0.687	AT4G30490	protein_coding	AFG1-like ATPase family protein [Source:UniProtKB/TrEMBL;Acc:Q8L517]		GO:0005524,GO:0005739,GO:0008150,GO:0016887,GO:0005515,GO:0005516,GO:0009507	ATP binding|mitochondrion|biological_process|ATPase activity|protein binding|calmodulin binding|chloroplast
RPL11C.2	0	0.134592	0.805	0.905	0	1	0.89	AT4G18730	protein_coding	60S ribosomal protein L11-2 [Source:UniProtKB/Swiss-Prot;Acc:P42794]				path:ath03010	Ribosome
ABCB27	0	0.134134	0.149	0.256	0	1	0.582	AT5G39040	protein_coding	ABC transporter B family member 27 [Source:UniProtKB/Swiss-Prot;Acc:Q0WML0]		GO:0005215,GO:0005524,GO:0005886,GO:0015421,GO:0016021,GO:0035672,GO:0042626,GO:0055085,GO:0005773,GO:0000325,GO:0005774,GO:0010044	transporter activity|ATP binding|plasma membrane|oligopeptide-transporting ATPase activity|integral component of membrane|oligopeptide transmembrane transport|ATPase activity, coupled to transmembrane movement of substances|transmembrane transport|vacuole|plant-type vacuole|vacuolar membrane|response to aluminum ion
SUD1	0	0.133815	0.232	0.419	0	1	0.554	AT4G34100	protein_coding	Probable E3 ubiquitin ligase SUD1 [Source:UniProtKB/Swiss-Prot;Acc:F4JKK0]				path:ath04141	Protein processing in endoplasmic reticulum
ATGSL10	0	0.133804	0.254	0.446	0	1	0.57	AT3G07160	protein_coding	Glucan synthase-like 10 [Source:UniProtKB/TrEMBL;Acc:A0A178V7F9]
NAC053	0	0.133194	0.22	0.385	0	1	0.571	AT3G10500	protein_coding	NAC domain-containing protein 53 [Source:UniProtKB/Swiss-Prot;Acc:Q949N0]	AT3G10500.1	GO:0003677,GO:0005634,GO:0005789,GO:0005886,GO:0006351,GO:0007275,GO:0016021,GO:0003700,GO:0005737,GO:0009819,GO:0010150,GO:0045893,GO:2000377	DNA binding|nucleus|endoplasmic reticulum membrane|plasma membrane|transcription, DNA-templated|multicellular organism development|integral component of membrane|transcription factor activity, sequence-specific DNA binding|cytoplasm|drought recovery|leaf senescence|positive regulation of transcription, DNA-templated|regulation of reactive oxygen species metabolic process
AT2G16660	0	0.132139	0.203	0.348	0	1	0.583	AT2G16660	protein_coding	At2g16660/T24I21.7 [Source:UniProtKB/TrEMBL;Acc:Q9SLF1]		GO:0009507,GO:0016021,GO:0080167	chloroplast|integral component of membrane|response to karrikin
RPL38A	0	0.131125	0.865	0.939	0	1	0.921	AT3G59540	protein_coding	60S ribosomal protein L38 [Source:UniProtKB/Swiss-Prot;Acc:O22860]		GO:0003735,GO:0005737,GO:0005840,GO:0006412,GO:0042254,GO:0022625	structural constituent of ribosome|cytoplasm|ribosome|translation|ribosome biogenesis|cytosolic large ribosomal subunit	path:ath03010	Ribosome
HMT-1	0	0.129668	0.213	0.337	0	1	0.632	AT3G25900	protein_coding	Homocysteine S-methyltransferase 1 [Source:UniProtKB/Swiss-Prot;Acc:Q9SDL7]		GO:0005737,GO:0008168,GO:0008270,GO:0008898,GO:0009086,GO:0032259,GO:0047150	cytoplasm|methyltransferase activity|zinc ion binding|S-adenosylmethionine-homocysteine S-methyltransferase activity|methionine biosynthetic process|methylation|betaine-homocysteine S-methyltransferase activity	path:ath00270	Cysteine and methionine metabolism
GDH2	0	0.129041	0.913	0.959	0	1	0.952	AT5G07440	protein_coding	Glutamate dehydrogenase [Source:UniProtKB/TrEMBL;Acc:A0A178UEW8]		GO:0005737,GO:0005739,GO:0006520,GO:0016491,GO:0055114,GO:0046686,GO:0005524,GO:0005774,GO:0009651,GO:0004352,GO:0005507,GO:0008270,GO:0050897,GO:0005794,GO:0004353	cytoplasm|mitochondrion|cellular amino acid metabolic process|oxidoreductase activity|oxidation-reduction process|response to cadmium ion|ATP binding|vacuolar membrane|response to salt stress|glutamate dehydrogenase (NAD+) activity|copper ion binding|zinc ion binding|cobalt ion binding|Golgi apparatus|glutamate dehydrogenase [NAD(P)+] activity	path:ath01200,path:ath00910,path:ath00250,path:ath00220,path:ath00460	Carbon metabolism|Nitrogen metabolism|Alanine, aspartate and glutamate metabolism|Arginine biosynthesis|Cyanoamino acid metabolism
GT-3A	0	0.128381	0.716	0.791	0	1	0.905	AT5G01380	protein_coding	Trihelix transcription factor GT-3a [Source:UniProtKB/Swiss-Prot;Acc:Q9SDW0]	AT5G01380.1	GO:0005634,GO:0006351,GO:0003700,GO:0006355,GO:0005515,GO:0042802,GO:0043565	nucleus|transcription, DNA-templated|transcription factor activity, sequence-specific DNA binding|regulation of transcription, DNA-templated|protein binding|identical protein binding|sequence-specific DNA binding
AT5G08690	0	0.128313	0.416	0.633	0	1	0.657	AT5G08690	protein_coding	ATP synthase subunit beta-2, mitochondrial [Source:UniProtKB/Swiss-Prot;Acc:P83484]		GO:0005524,GO:0005739,GO:0015986,GO:0015991,GO:0046933,GO:0000275,GO:0009941,GO:0005730,GO:0005507,GO:0008266,GO:0005753,GO:0005747,GO:0005829,GO:0005794	ATP binding|mitochondrion|ATP synthesis coupled proton transport|ATP hydrolysis coupled proton transport|proton-transporting ATP synthase activity, rotational mechanism|mitochondrial proton-transporting ATP synthase complex, catalytic core F(1)|chloroplast envelope|nucleolus|copper ion binding|poly(U) RNA binding|mitochondrial proton-transporting ATP synthase complex|mitochondrial respiratory cha…	path:ath00190	Oxidative phosphorylation
AT5G43460	0	0.12795	0.7	0.866	0	1	0.808	AT5G43460	protein_coding	AT5g43460/MWF20_18 [Source:UniProtKB/TrEMBL;Acc:Q9LSW5]		GO:0003674,GO:0008150,GO:0009507,GO:0016021,GO:0005783,GO:0005794	molecular_function|biological_process|chloroplast|integral component of membrane|endoplasmic reticulum|Golgi apparatus
TSA1.1	0	0.127791	0.208	0.339	0	1	0.614	AT3G54640	protein_coding	Tryptophan synthase alpha chain, chloroplastic [Source:UniProtKB/Swiss-Prot;Acc:Q42529]		GO:0000162,GO:0005634,GO:0005635,GO:0005788,GO:0009507,GO:0009851,GO:0030170,GO:0033984,GO:0009535,GO:0005773,GO:0005509,GO:0005515,GO:0009570,GO:0005777,GO:0042742,GO:0052544,GO:0050832,GO:0009640,GO:0009735,GO:0004834,GO:0009630	tryptophan biosynthetic process|nucleus|nuclear envelope|endoplasmic reticulum lumen|chloroplast|auxin biosynthetic process|pyridoxal phosphate binding|indole-3-glycerol-phosphate lyase activity|chloroplast thylakoid membrane|vacuole|calcium ion binding|protein binding|chloroplast stroma|peroxisome|defense response to bacterium|defense response by callose deposition in cell wall|defense response …	path:ath01230,path:ath00260,path:ath00400	Biosynthesis of amino acids|Glycine, serine and threonine metabolism|Phenylalanine, tyrosine and tryptophan biosynthesis
HSP26.5	0	0.127237	0.339	0.372	0	1	0.911	AT1G52560	protein_coding	26.5 kDa heat shock protein, mitochondrial [Source:UniProtKB/Swiss-Prot;Acc:Q9SSQ8]		GO:0003674,GO:0005739,GO:0009408,GO:0009507,GO:0009644,GO:0042542	molecular_function|mitochondrion|response to heat|chloroplast|response to high light intensity|response to hydrogen peroxide	path:ath04141	Protein processing in endoplasmic reticulum
SUM2	0	0.126755	0.401	0.637	0	1	0.63	AT5G55160	protein_coding	Small ubiquitin-related modifier [Source:UniProtKB/TrEMBL;Acc:F4K3D6]		GO:0005634,GO:0005737,GO:0016925,GO:0031386,GO:0009408,GO:0005515	nucleus|cytoplasm|protein sumoylation|protein tag|response to heat|protein binding	path:ath03013	RNA transport
sks5	0	0.126681	0.289	0.478	0	1	0.605	AT1G76160	protein_coding	Sks5 [Source:UniProtKB/TrEMBL;Acc:A0A178WJJ9]		GO:0005507,GO:0005576,GO:0016722,GO:0055114,GO:0005618,GO:0009505,GO:0048046,GO:0005829,GO:0009506	copper ion binding|extracellular region|oxidoreductase activity, oxidizing metal ions|oxidation-reduction process|cell wall|plant-type cell wall|apoplast|cytosol|plasmodesma
EBF1	0	0.126633	0.283	0.517	0	1	0.547	AT2G25490	protein_coding	EIN3-binding F-box protein 1 [Source:UniProtKB/Swiss-Prot;Acc:Q9SKK0]		GO:0004842,GO:0005634,GO:0009873,GO:0016567,GO:0006511,GO:0005515,GO:0009723,GO:0010105	ubiquitin-protein transferase activity|nucleus|ethylene-activated signaling pathway|protein ubiquitination|ubiquitin-dependent protein catabolic process|protein binding|response to ethylene|negative regulation of ethylene-activated signaling pathway	path:ath04075	Plant hormone signal transduction
BTS	0	0.125519	0.2	0.336	0	1	0.595	AT3G18290	protein_coding	Zinc finger protein BRUTUS [Source:UniProtKB/Swiss-Prot;Acc:Q8LPQ5]
ATCP1	0	0.125398	0.839	0.909	0	1	0.923	AT5G49480	protein_coding	Calcium-binding protein CP1 [Source:UniProtKB/Swiss-Prot;Acc:Q9FDX6]
AT1G25260	0	0.125082	0.473	0.673	0	1	0.703	AT1G25260	protein_coding	Ribosome assembly factor mrt4 [Source:UniProtKB/TrEMBL;Acc:Q94AK8]		GO:0003735,GO:0005634,GO:0005840,GO:0006412,GO:0022626,GO:0005829	structural constituent of ribosome|nucleus|ribosome|translation|cytosolic ribosome|cytosol
RPL10AB	0	0.125029	0.817	0.919	0	1	0.889	AT2G27530	protein_coding	60S ribosomal protein L10a-2 [Source:UniProtKB/Swiss-Prot;Acc:P59230]				path:ath03010	Ribosome
RPS15A	0	0.124592	0.87	0.943	0	1	0.923	AT1G04270	protein_coding	40S ribosomal protein S15-1 [Source:UniProtKB/Swiss-Prot;Acc:Q08112]		GO:0003735,GO:0009507,GO:0006412,GO:0022627,GO:0005739,GO:0022626,GO:0005618,GO:0005774,GO:0005886,GO:0016020,GO:0005829,GO:0009506,GO:0005794	structural constituent of ribosome|chloroplast|translation|cytosolic small ribosomal subunit|mitochondrion|cytosolic ribosome|cell wall|vacuolar membrane|plasma membrane|membrane|cytosol|plasmodesma|Golgi apparatus	path:ath03010	Ribosome
MPPBETA	0	0.12372	0.369	0.612	0	1	0.603	AT3G02090	protein_coding	Insulinase (Peptidase family M16) protein [Source:TAIR;Acc:AT3G02090]		GO:0004222,GO:0005739,GO:0006122,GO:0006508,GO:0009060,GO:0016485,GO:0016491,GO:0046872,GO:0055114,GO:0005741,GO:0005743,GO:0005758,GO:0005759,GO:0009507,GO:0005730,GO:0005618,GO:0005774,GO:0016020,GO:0005750,GO:0008270	metalloendopeptidase activity|mitochondrion|mitochondrial electron transport, ubiquinol to cytochrome c|proteolysis|aerobic respiration|protein processing|oxidoreductase activity|metal ion binding|oxidation-reduction process|mitochondrial outer membrane|mitochondrial inner membrane|mitochondrial intermembrane space|mitochondrial matrix|chloroplast|nucleolus|cell wall|vacuolar membrane|membrane|mi…
MT1C	0	0.123623	0.828	0.849	0	1	0.975	AT1G07610	protein_coding	Metallothionein-like protein 1C [Source:UniProtKB/Swiss-Prot;Acc:Q38804]		GO:0022626,GO:0005507,GO:0046688	cytosolic ribosome|copper ion binding|response to copper ion
AT1G63840	0	0.123511	0.345	0.537	0	1	0.642	AT1G63840	protein_coding	At1g63840/T12P18_14 [Source:UniProtKB/TrEMBL;Acc:Q9CAJ8]		GO:0008270,GO:0016021,GO:0009737	zinc ion binding|integral component of membrane|response to abscisic acid
HMA5	0	0.123345	0.155	0.269	0	1	0.576	AT1G63440	protein_coding	Probable copper-transporting ATPase HMA5 [Source:UniProtKB/Swiss-Prot;Acc:Q9SH30]		GO:0005507,GO:0005524,GO:0005886,GO:0005887,GO:0015662,GO:0043231,GO:0043682,GO:0010273,GO:0046688	copper ion binding|ATP binding|plasma membrane|integral component of plasma membrane|ATPase activity, coupled to transmembrane movement of ions, phosphorylative mechanism|intracellular membrane-bounded organelle|copper-transporting ATPase activity|detoxification of copper ion|response to copper ion
IBR3	0	0.122368	0.213	0.394	0	1	0.541	AT3G06810	protein_coding	Probable acyl-CoA dehydrogenase IBR3 [Source:UniProtKB/Swiss-Prot;Acc:Q8RWZ3]		GO:0000062,GO:0003995,GO:0005777,GO:0009055,GO:0016491,GO:0033539,GO:0050660,GO:0052890,GO:0055088,GO:0048767,GO:0005829	fatty-acyl-CoA binding|acyl-CoA dehydrogenase activity|peroxisome|electron carrier activity|oxidoreductase activity|fatty acid beta-oxidation using acyl-CoA dehydrogenase|flavin adenine dinucleotide binding|oxidoreductase activity, acting on the CH-CH group of donors, with a flavin as acceptor|lipid homeostasis|root hair elongation|cytosol	path:ath01200,path:ath01212,path:ath00640,path:ath00071,path:ath00280,path:ath00410	Carbon metabolism|Fatty acid metabolism|Propanoate metabolism|Fatty acid degradation|Valine, leucine and isoleucine degradation|beta-Alanine metabolism
ABCC1	0	0.121955	0.178	0.298	0	1	0.597	AT1G30400	protein_coding	ABC transporter C family member 1 [Source:UniProtKB/Swiss-Prot;Acc:Q9C8G9]		GO:0005516,GO:0005524,GO:0005634,GO:0008559,GO:0016021,GO:0042626,GO:0005773,GO:0005515,GO:0000325,GO:0005774,GO:0015446,GO:0015700,GO:0046685,GO:0071992,GO:0009506,GO:1902417,GO:1902418,GO:0006855,GO:0042908	calmodulin binding|ATP binding|nucleus|xenobiotic-transporting ATPase activity|integral component of membrane|ATPase activity, coupled to transmembrane movement of substances|vacuole|protein binding|plant-type vacuole|vacuolar membrane|arsenite-transmembrane transporting ATPase activity|arsenite transport|response to arsenic-containing substance|phytochelatin transmembrane transporter activity|pl…
AT5G44090	0	0.121724	0.149	0.284	0	1	0.525	AT5G44090	protein_coding	Calcium-binding EF-hand family protein [Source:TAIR;Acc:AT5G44090]		GO:0005509,GO:0005634,GO:0008150,GO:0005739	calcium ion binding|nucleus|biological_process|mitochondrion	path:ath03015	mRNA surveillance pathway
AT5G02230	0	0.121348	0.536	0.616	0	1	0.87	AT5G02230	protein_coding	Haloacid dehalogenase-like hydrolase (HAD) superfamily protein [Source:TAIR;Acc:AT5G02230]		GO:0008152,GO:0016787	metabolic process|hydrolase activity
RPL21E	0	0.121037	0.786	0.9	0	1	0.873	AT1G57660	protein_coding	60S ribosomal protein L21-2 [Source:UniProtKB/Swiss-Prot;Acc:Q9FDZ9]		GO:0003735,GO:0005737,GO:0005840,GO:0006412	structural constituent of ribosome|cytoplasm|ribosome|translation	path:ath03010	Ribosome
AT5G05370	0	0.120605	0.38	0.624	0	1	0.609	AT5G05370	protein_coding	At5g05370 [Source:UniProtKB/TrEMBL;Acc:Q9FLB7]		GO:0005739,GO:0008121,GO:0022900,GO:0005750	mitochondrion|ubiquinol-cytochrome-c reductase activity|electron transport chain|mitochondrial respiratory chain complex III
GRF6	0	0.120444	0.357	0.599	0	1	0.596	AT5G10450	protein_coding	G-box regulating factor 6 [Source:TAIR;Acc:AT5G10450]		GO:0005524,GO:0005634,GO:0005737,GO:0005886,GO:0006351,GO:0006355,GO:0019904,GO:0045309,GO:0048366,GO:0009507,GO:0005515,GO:0005829,GO:0005618,GO:0046686,GO:0042742,GO:0009742	ATP binding|nucleus|cytoplasm|plasma membrane|transcription, DNA-templated|regulation of transcription, DNA-templated|protein domain specific binding|protein phosphorylated amino acid binding|leaf development|chloroplast|protein binding|cytosol|cell wall|response to cadmium ion|defense response to bacterium|brassinosteroid mediated signaling pathway
ASP1	0	0.120255	0.195	0.356	0	1	0.548	AT2G30970	protein_coding	Aspartate aminotransferase, mitochondrial [Source:UniProtKB/Swiss-Prot;Acc:P46643]		GO:0005739,GO:0005759,GO:0009058,GO:0030170,GO:0042802,GO:0080130,GO:0046686,GO:0005507,GO:0004069	mitochondrion|mitochondrial matrix|biosynthetic process|pyridoxal phosphate binding|identical protein binding|L-phenylalanine:2-oxoglutarate aminotransferase activity|response to cadmium ion|copper ion binding|L-aspartate:2-oxoglutarate aminotransferase activity	path:ath01200,path:ath01210,path:ath01230,path:ath00710,path:ath00250,path:ath00270,path:ath00220,path:ath00330,path:ath00350,path:ath00360,path:ath00400,path:ath00950,path:ath00960	Carbon metabolism|2-Oxocarboxylic acid metabolism|Biosynthesis of amino acids|Carbon fixation in photosynthetic organisms|Alanine, aspartate and glutamate metabolism|Cysteine and methionine metabolism|Arginine biosynthesis|Arginine and proline metabolism|Tyrosine metabolism|Phenylalanine metabolism|Phenylalanine, tyrosine and tryptophan biosynthesis|Isoquinoline alkaloid biosynthesis|Tropane, pip…
AT5G25930	0	0.120132	0.257	0.413	0	1	0.622	AT5G25930	protein_coding	Kinase family with leucine-rich repeat domain-containing protein [Source:UniProtKB/TrEMBL;Acc:Q9XGZ2]		GO:0004674,GO:0005524,GO:0005886,GO:0006468,GO:0016021,GO:0016301,GO:0016020	protein serine/threonine kinase activity|ATP binding|plasma membrane|protein phosphorylation|integral component of membrane|kinase activity|membrane
AT2G18193	0	0.119526	0.378	0.498	0	1	0.759	AT2G18193	protein_coding	AAA-ATPase At2g18193 [Source:UniProtKB/Swiss-Prot;Acc:Q8GW96]		GO:0005524,GO:0016021,GO:0016887,GO:0005783	ATP binding|integral component of membrane|ATPase activity|endoplasmic reticulum
DSP4.1	0	0.119498	0.161	0.307	0	1	0.524	AT4G03960	protein_coding	Probable tyrosine-protein phosphatase DSP4 [Source:UniProtKB/Swiss-Prot;Acc:Q940L5]
ATOEP16-3	0	0.119141	0.502	0.735	0	1	0.683	AT2G42210	protein_coding	Mitochondrial import inner membrane translocase subunit Tim17/Tim22/Tim23 family protein [Source:TAIR;Acc:AT2G42210]
WRKY51	0	0.119085	0.178	0.301	0	1	0.591	AT5G64810	protein_coding	Probable WRKY transcription factor 51 [Source:UniProtKB/Swiss-Prot;Acc:Q93WU9]	AT5G64810.1	GO:0003700,GO:0005634,GO:0006351,GO:0006355,GO:0043565,GO:0009867,GO:0042742,GO:0050832,GO:0005515	transcription factor activity, sequence-specific DNA binding|nucleus|transcription, DNA-templated|regulation of transcription, DNA-templated|sequence-specific DNA binding|jasmonic acid mediated signaling pathway|defense response to bacterium|defense response to fungus|protein binding
GGCT2;2	0	0.116205	0.805	0.872	0	1	0.923	AT4G31290	protein_coding	Gamma-glutamylcyclotransferase 2-2 [Source:UniProtKB/Swiss-Prot;Acc:Q84MC1]
AT3G55410	0	0.116121	0.374	0.605	0	1	0.618	AT3G55410	protein_coding	2-oxoglutarate dehydrogenase, E1 component [Source:UniProtKB/TrEMBL;Acc:F4IWV2]		GO:0004591,GO:0005739,GO:0030976,GO:0008270,GO:0050897	oxoglutarate dehydrogenase (succinyl-transferring) activity|mitochondrion|thiamine pyrophosphate binding|zinc ion binding|cobalt ion binding	path:ath01200,path:ath00020,path:ath00310,path:ath00380	Carbon metabolism|Citrate cycle (TCA cycle)|Lysine degradation|Tryptophan metabolism
CAT2	0	0.116071	0.275	0.485	0	1	0.567	AT1G58030	protein_coding	Cationic amino acid transporter 2, vacuolar [Source:UniProtKB/Swiss-Prot;Acc:Q9ASS7]		GO:0004096,GO:0005634,GO:0005777,GO:0005887,GO:0006810,GO:0006979,GO:0009514,GO:0015179,GO:0015297,GO:0016020,GO:0020037,GO:0042744,GO:0046872,GO:0055114,GO:0005515,GO:0005739,GO:0009507,GO:0006995,GO:0009970,GO:0016036,GO:0009705,GO:0005773,GO:0022626,GO:0009409,GO:0010319,GO:0005774,GO:0008219,GO:0009648,GO:0045454,GO:0009416,GO:0050897,GO:0005829,GO:0080144	catalase activity|nucleus|peroxisome|integral component of plasma membrane|transport|response to oxidative stress|glyoxysome|L-amino acid transmembrane transporter activity|antiporter activity|membrane|heme binding|hydrogen peroxide catabolic process|metal ion binding|oxidation-reduction process|protein binding|mitochondrion|chloroplast|cellular response to nitrogen starvation|cellular response t…
CSY2	0	0.115803	0.218	0.403	0	1	0.541	AT3G58750	protein_coding	Citrate synthase 2, peroxisomal [Source:UniProtKB/Swiss-Prot;Acc:Q9LXS6]		GO:0004108,GO:0006099,GO:0005777,GO:0006635,GO:0009506	citrate (Si)-synthase activity|tricarboxylic acid cycle|peroxisome|fatty acid beta-oxidation|plasmodesma	path:ath01200,path:ath01210,path:ath01230,path:ath00020,path:ath00630	Carbon metabolism|2-Oxocarboxylic acid metabolism|Biosynthesis of amino acids|Citrate cycle (TCA cycle)|Glyoxylate and dicarboxylate metabolism
DTX50	0	0.115593	0.453	0.623	0	1	0.727	AT5G52050	protein_coding	Protein DETOXIFICATION 50 [Source:UniProtKB/Swiss-Prot;Acc:Q9FJ87]
AT4G18950	0	0.115494	0.646	0.745	0	1	0.867	AT4G18950	protein_coding	AT4g18950/F13C5_120 [Source:UniProtKB/TrEMBL;Acc:Q93Z30]		GO:0005524,GO:0005886,GO:0006468,GO:0007229,GO:0016301,GO:0005634,GO:0005737,GO:0004712,GO:0005829	ATP binding|plasma membrane|protein phosphorylation|integrin-mediated signaling pathway|kinase activity|nucleus|cytoplasm|protein serine/threonine/tyrosine kinase activity|cytosol
GH3.5	0	0.1149	0.481	0.599	0	1	0.803	AT4G27260	protein_coding	Indole-3-acetic acid-amido synthetase GH3.5 [Source:UniProtKB/Swiss-Prot;Acc:O81829]				path:ath04075	Plant hormone signal transduction
AT5G19510	0	0.114696	0.917	0.969	0	1	0.946	AT5G19510	protein_coding	Elongation factor 1-beta 2 [Source:UniProtKB/Swiss-Prot;Acc:Q9SCX3]		GO:0003746,GO:0005853,GO:0005886,GO:0006414,GO:0042742,GO:0048046,GO:0005829,GO:0009506,GO:0005794,GO:0005773	translation elongation factor activity|eukaryotic translation elongation factor 1 complex|plasma membrane|translational elongation|defense response to bacterium|apoplast|cytosol|plasmodesma|Golgi apparatus|vacuole
PABN2	0	0.114612	0.25	0.467	0	1	0.535	AT5G65260	protein_coding	Polyadenylate-binding protein 2 [Source:UniProtKB/Swiss-Prot;Acc:Q9FJN9]		GO:0000166,GO:0003723,GO:0005634,GO:0005737,GO:0008150,GO:0005515,GO:0016607	nucleotide binding|RNA binding|nucleus|cytoplasm|biological_process|protein binding|nuclear speck	path:ath03015	mRNA surveillance pathway
CAD8	0	0.114606	0.265	0.329	0	1	0.805	AT4G37990	protein_coding	Cinnamyl alcohol dehydrogenase 8 [Source:UniProtKB/Swiss-Prot;Acc:Q02972]				path:ath00940	Phenylpropanoid biosynthesis
RPL40B.1	0	0.114563	0.673	0.844	0	1	0.797	AT2G36170	protein_coding	Ubiquitin-60S ribosomal protein L40-1 [Source:UniProtKB/Swiss-Prot;Acc:B9DHA6]				path:ath03010	Ribosome
AHB1	0	0.114462	0.761	0.831	0	1	0.916	AT2G16060	protein_coding	NSHB1 [Source:UniProtKB/TrEMBL;Acc:A0A384KL50]
ALDH7B4	0	0.114399	0.469	0.696	0	1	0.674	AT1G54100	protein_coding	ALDH7B4 [Source:UniProtKB/TrEMBL;Acc:A0A178W3F2]		GO:0004028,GO:0004029,GO:0005737,GO:0055114,GO:0009269,GO:0009651,GO:0009737,GO:0005829	3-chloroallyl aldehyde dehydrogenase activity|aldehyde dehydrogenase (NAD) activity|cytoplasm|oxidation-reduction process|response to desiccation|response to salt stress|response to abscisic acid|cytosol	path:ath01230,path:ath00010,path:ath00053,path:ath00620,path:ath00071,path:ath00561,path:ath00260,path:ath00280,path:ath00300,path:ath00310,path:ath00330,path:ath00340,path:ath00380,path:ath00410	Biosynthesis of amino acids|Glycolysis / Gluconeogenesis|Ascorbate and aldarate metabolism|Pyruvate metabolism|Fatty acid degradation|Glycerolipid metabolism|Glycine, serine and threonine metabolism|Valine, leucine and isoleucine degradation|Lysine biosynthesis|Lysine degradation|Arginine and proline metabolism|Histidine metabolism|Tryptophan metabolism|beta-Alanine metabolism
ATPQ	0	0.113972	0.718	0.883	0	1	0.813	AT3G52300	protein_coding	ATP synthase subunit d, mitochondrial [Source:UniProtKB/Swiss-Prot;Acc:Q9FT52]		GO:0000276,GO:0005739,GO:0015078,GO:0015986,GO:0016787,GO:0009535,GO:0009579,GO:0005730,GO:0022626,GO:0005774,GO:0009651,GO:0005753,GO:0009507,GO:0005507,GO:0008270,GO:0005794	mitochondrial proton-transporting ATP synthase complex, coupling factor F(o)|mitochondrion|hydrogen ion transmembrane transporter activity|ATP synthesis coupled proton transport|hydrolase activity|chloroplast thylakoid membrane|thylakoid|nucleolus|cytosolic ribosome|vacuolar membrane|response to salt stress|mitochondrial proton-transporting ATP synthase complex|chloroplast|copper ion binding|zinc…	path:ath00190	Oxidative phosphorylation
PBP1	0	0.113847	0.232	0.371	0	1	0.625	AT5G54490	protein_coding	PBP1 [Source:UniProtKB/TrEMBL;Acc:A0A178URF6]		GO:0005509,GO:0005576,GO:0005634,GO:0030246,GO:0005515,GO:0009733,GO:0005829,GO:0006457,GO:0005507,GO:0030234,GO:0051336,GO:0009506	calcium ion binding|extracellular region|nucleus|carbohydrate binding|protein binding|response to auxin|cytosol|protein folding|copper ion binding|enzyme regulator activity|regulation of hydrolase activity|plasmodesma
ASP2	0	0.112259	0.781	0.876	0	1	0.892	AT5G19550	protein_coding	Aspartate aminotransferase [Source:UniProtKB/TrEMBL;Acc:Q1EBW2]		GO:0005737,GO:0009058,GO:0030170,GO:0042802,GO:0080130,GO:0005618,GO:0005774,GO:0005886,GO:0005507,GO:0005829,GO:0009506,GO:0005794,GO:0004069,GO:0006807	cytoplasm|biosynthetic process|pyridoxal phosphate binding|identical protein binding|L-phenylalanine:2-oxoglutarate aminotransferase activity|cell wall|vacuolar membrane|plasma membrane|copper ion binding|cytosol|plasmodesma|Golgi apparatus|L-aspartate:2-oxoglutarate aminotransferase activity|nitrogen compound metabolic process	path:ath01200,path:ath01210,path:ath01230,path:ath00710,path:ath00250,path:ath00270,path:ath00220,path:ath00330,path:ath00350,path:ath00360,path:ath00400,path:ath00950,path:ath00960	Carbon metabolism|2-Oxocarboxylic acid metabolism|Biosynthesis of amino acids|Carbon fixation in photosynthetic organisms|Alanine, aspartate and glutamate metabolism|Cysteine and methionine metabolism|Arginine biosynthesis|Arginine and proline metabolism|Tyrosine metabolism|Phenylalanine metabolism|Phenylalanine, tyrosine and tryptophan biosynthesis|Isoquinoline alkaloid biosynthesis|Tropane, pip…
IGPS	0	0.111982	0.2	0.331	0	1	0.604	AT2G04400	protein_coding	Indole-3-glycerol phosphate synthase, chloroplastic [Source:UniProtKB/Swiss-Prot;Acc:P49572]		GO:0000162,GO:0009507,GO:0005507,GO:0009570,GO:0005829,GO:0004425	tryptophan biosynthetic process|chloroplast|copper ion binding|chloroplast stroma|cytosol|indole-3-glycerol-phosphate synthase activity	path:ath01230,path:ath00400	Biosynthesis of amino acids|Phenylalanine, tyrosine and tryptophan biosynthesis
ZIF1	0	0.111573	0.208	0.358	0	1	0.581	AT5G13740	protein_coding	Protein ZINC INDUCED FACILITATOR 1 [Source:UniProtKB/Swiss-Prot;Acc:Q8RWN2]		GO:0005351,GO:0005886,GO:0015144,GO:0016020,GO:0016021,GO:0022821,GO:0090333,GO:0009624,GO:0009705,GO:0010043,GO:0055069	sugar:proton symporter activity|plasma membrane|carbohydrate transmembrane transporter activity|membrane|integral component of membrane|potassium ion antiporter activity|regulation of stomatal closure|response to nematode|plant-type vacuole membrane|response to zinc ion|zinc ion homeostasis
RTFL17	0	0.110157	0.276	0.395	0	1	0.699	AT1G13245	protein_coding	At1g13245 [Source:UniProtKB/TrEMBL;Acc:Q9SAF8]		GO:0003674,GO:0005739,GO:0048367	molecular_function|mitochondrion|shoot system development
SDP1	0	0.110003	0.165	0.306	0	1	0.539	AT5G04040	protein_coding	SDP1 [Source:UniProtKB/TrEMBL;Acc:A0A178UB07]		GO:0006071,GO:0016021,GO:0004806,GO:0012511,GO:0019433	glycerol metabolic process|integral component of membrane|triglyceride lipase activity|monolayer-surrounded lipid storage body|triglyceride catabolic process	path:ath00100,path:ath00561,path:ath00564,path:ath00565,path:ath00590,path:ath00591,path:ath00592	Steroid biosynthesis|Glycerolipid metabolism|Glycerophospholipid metabolism|Ether lipid metabolism|Arachidonic acid metabolism|Linoleic acid metabolism|alpha-Linolenic acid metabolism
SSL12	0	0.109966	0.399	0.581	0	1	0.687	AT1G74020	protein_coding	Protein STRICTOSIDINE SYNTHASE-LIKE 12 [Source:UniProtKB/Swiss-Prot;Acc:P94111]				path:ath00901	Indole alkaloid biosynthesis
IDH5	0	0.109494	0.296	0.53	0	1	0.558	AT5G03290	protein_coding	Isocitrate dehydrogenase [NAD] catalytic subunit 5, mitochondrial [Source:UniProtKB/Swiss-Prot;Acc:Q945K7]				path:ath01200,path:ath01210,path:ath01230,path:ath00020	Carbon metabolism|2-Oxocarboxylic acid metabolism|Biosynthesis of amino acids|Citrate cycle (TCA cycle)
Phox4	0	0.108688	0.284	0.462	0	1	0.615	AT4G32070	protein_coding	Protein PHOX4 [Source:UniProtKB/Swiss-Prot;Acc:F4JTI1]		GO:0005739,GO:0008150,GO:0005773	mitochondrion|biological_process|vacuole
AT2G18110	0	0.108355	0.451	0.685	0	1	0.658	AT2G18110	protein_coding	Elongation factor 1-delta 2 [Source:UniProtKB/Swiss-Prot;Acc:Q9SI20]		GO:0003746,GO:0005853,GO:0005886,GO:0006414,GO:0005829	translation elongation factor activity|eukaryotic translation elongation factor 1 complex|plasma membrane|translational elongation|cytosol
AT5G19440	0	0.107951	0.739	0.876	0	1	0.844	AT5G19440	protein_coding	At5g19440 [Source:UniProtKB/TrEMBL;Acc:Q29Q34]		GO:0050662,GO:0004022,GO:0005886,GO:0005829,GO:0009506,GO:0005794	coenzyme binding|alcohol dehydrogenase (NAD) activity|plasma membrane|cytosol|plasmodesma|Golgi apparatus
ERF114	0	0.107854	0.308	0.458	0	1	0.672	AT5G61890	protein_coding	Ethylene-responsive transcription factor ERF114 [Source:UniProtKB/Swiss-Prot;Acc:Q9FH54]	AT5G61890.1	GO:0003677,GO:0003700,GO:0005634,GO:0006351,GO:0006355,GO:0009873,GO:0050832,GO:0005515	DNA binding|transcription factor activity, sequence-specific DNA binding|nucleus|transcription, DNA-templated|regulation of transcription, DNA-templated|ethylene-activated signaling pathway|defense response to fungus|protein binding
AT4G29735	0	0.107554	0.398	0.63	0	1	0.632	AT4G29735	protein_coding	unknown protein; FUNCTIONS IN: molecular_function unknown; INVOLVED IN: biological_process unknown; LOCATED IN: endomembrane system; EXPRESSED IN: 23 plant structures; EXPRESSED DURING: 15 growth stages; CONTAINS InterPro DOMAIN/s: Uncharacterised p /.../ family UPF0197 (InterPro:IPR007915); Ha. [Source:TAIR;Acc:AT4G29735]		GO:0003674,GO:0008150,GO:0009507,GO:0016021	molecular_function|biological_process|chloroplast|integral component of membrane
VQ29	0	0.107484	0.463	0.496	0	1	0.933	AT4G37710	protein_coding	VQ motif-containing protein 29 [Source:UniProtKB/Swiss-Prot;Acc:Q9SZG3]		GO:0003674,GO:0005634,GO:0009908,GO:0071456	molecular_function|nucleus|flower development|cellular response to hypoxia
AT2G44860	0	0.106905	0.438	0.66	0	1	0.664	AT2G44860	protein_coding	Probable ribosome biogenesis protein RLP24 [Source:UniProtKB/Swiss-Prot;Acc:O22165]		GO:0003735,GO:0005634,GO:0005840,GO:0006412,GO:0042254,GO:0005730,GO:0022625	structural constituent of ribosome|nucleus|ribosome|translation|ribosome biogenesis|nucleolus|cytosolic large ribosomal subunit	path:ath03010	Ribosome
RPL23A.2	0	0.106602	0.597	0.776	0	1	0.769	AT2G33370	protein_coding	60S ribosomal protein L23 [Source:UniProtKB/Swiss-Prot;Acc:P49690]		GO:0003735,GO:0005840,GO:0006412,GO:0009507,GO:0005730,GO:0022625	structural constituent of ribosome|ribosome|translation|chloroplast|nucleolus|cytosolic large ribosomal subunit	path:ath03010	Ribosome
ERF071	0	0.106508	0.602	0.713	0	1	0.844	AT2G47520	protein_coding	Ethylene-responsive transcription factor ERF071 [Source:UniProtKB/Swiss-Prot;Acc:O22259]	AT2G47520.1
COX5B-1	0	0.105457	0.146	0.279	0	1	0.523	AT3G15640	protein_coding	Cytochrome c oxidase subunit 5b-1, mitochondrial [Source:UniProtKB/Swiss-Prot;Acc:Q9LW15]		GO:0004129,GO:0005739,GO:0005740,GO:0005743,GO:0046872,GO:0009535,GO:0008270,GO:0050897	cytochrome-c oxidase activity|mitochondrion|mitochondrial envelope|mitochondrial inner membrane|metal ion binding|chloroplast thylakoid membrane|zinc ion binding|cobalt ion binding	path:ath00190	Oxidative phosphorylation
VSR1	0	0.105328	0.257	0.489	0	1	0.526	AT3G52850	protein_coding	Vacuolar-sorting receptor 1 [Source:UniProtKB/Swiss-Prot;Acc:P93026]		GO:0000139,GO:0005509,GO:0005576,GO:0005887,GO:0006623,GO:0016021,GO:0030665,GO:0031902,GO:0005886,GO:0005794,GO:0005802,GO:0009940,GO:0017119,GO:0007034,GO:0005515,GO:0006896,GO:0005783,GO:0005770,GO:0010209,GO:0005622,GO:0005623	Golgi membrane|calcium ion binding|extracellular region|integral component of plasma membrane|protein targeting to vacuole|integral component of membrane|clathrin-coated vesicle membrane|late endosome membrane|plasma membrane|Golgi apparatus|trans-Golgi network|amino-terminal vacuolar sorting propeptide binding|Golgi transport complex|vacuolar transport|protein binding|Golgi to vacuole transport|…
SPDSYN2	0	0.105303	0.212	0.38	0	1	0.558	AT1G70310	protein_coding	Spermidine synthase 2 [Source:UniProtKB/Swiss-Prot;Acc:O48661]				path:ath00270,path:ath00330,path:ath00410,path:ath00480	Cysteine and methionine metabolism|Arginine and proline metabolism|beta-Alanine metabolism|Glutathione metabolism
AALP	0	0.105055	0.457	0.683	0	1	0.669	AT5G60360	protein_coding	Aleurain-like protease [Source:UniProtKB/TrEMBL;Acc:A8MQZ1]
XPO1	0	0.104988	0.314	0.527	0	1	0.596	AT5G17020	protein_coding	XPO1A [Source:UniProtKB/TrEMBL;Acc:A0A178U9W2]				path:ath03013,path:ath03008	RNA transport|Ribosome biogenesis in eukaryotes
BRR2B	0	0.1049	0.162	0.291	0	1	0.557	AT2G42270	protein_coding	DExH-box ATP-dependent RNA helicase DExH13 [Source:UniProtKB/Swiss-Prot;Acc:O48534]		GO:0003723,GO:0004386,GO:0005524,GO:0005634,GO:0008026,GO:0009506	RNA binding|helicase activity|ATP binding|nucleus|ATP-dependent helicase activity|plasmodesma	path:ath03040	Spliceosome
DTC	0	0.104566	0.531	0.756	0	1	0.702	AT5G19760	protein_coding	Mitochondrial dicarboxylate/tricarboxylate transporter DTC [Source:UniProtKB/Swiss-Prot;Acc:Q9C5M0]		GO:0005739,GO:0005743,GO:0006810,GO:0006839,GO:0016021,GO:0017077,GO:0005310,GO:0006835,GO:0015142,GO:0035674,GO:0009941,GO:0009507,GO:0005618,GO:0005774,GO:0009506,GO:0005794	mitochondrion|mitochondrial inner membrane|transport|mitochondrial transport|integral component of membrane|oxidative phosphorylation uncoupler activity|dicarboxylic acid transmembrane transporter activity|dicarboxylic acid transport|tricarboxylic acid transmembrane transporter activity|tricarboxylic acid transmembrane transport|chloroplast envelope|chloroplast|cell wall|vacuolar membrane|plasmod…
GTE1	0	0.104362	0.264	0.442	0	1	0.597	AT2G34900	protein_coding	Transcription factor GTE1 [Source:UniProtKB/Swiss-Prot;Acc:Q84XV2]
GRXC9	0	0.104348	0.655	0.776	0	1	0.844	AT1G28480	protein_coding	Glutaredoxin-C9 [Source:UniProtKB/Swiss-Prot;Acc:Q9SGP6]
AT1G66480	0	0.104126	0.166	0.303	0	1	0.548	AT1G66480	protein_coding	Uncharacterized protein At1g66480 [Source:UniProtKB/Swiss-Prot;Acc:Q6NLC8]		GO:0003674,GO:0005886	molecular_function|plasma membrane
AT1G04850	0	0.103736	0.288	0.518	0	1	0.556	AT1G04850	protein_coding	F13M7.16 protein [Source:UniProtKB/TrEMBL;Acc:Q9MAT3]		GO:0005737,GO:0008150,GO:0046872,GO:0005829	cytoplasm|biological_process|metal ion binding|cytosol
ACO2.1	0	0.103644	0.176	0.324	0	1	0.543	AT4G26970	protein_coding	Aconitate hydratase [Source:UniProtKB/TrEMBL;Acc:A0A178UVE5]		GO:0003994,GO:0005739,GO:0006097,GO:0006099,GO:0051539,GO:0006979,GO:0009507,GO:0005618,GO:0046686,GO:0005829,GO:0006101,GO:0006102,GO:0005524,GO:0005774,GO:0009651,GO:0009737,GO:0005507,GO:0009570,GO:0005794	aconitate hydratase activity|mitochondrion|glyoxylate cycle|tricarboxylic acid cycle|4 iron, 4 sulfur cluster binding|response to oxidative stress|chloroplast|cell wall|response to cadmium ion|cytosol|citrate metabolic process|isocitrate metabolic process|ATP binding|vacuolar membrane|response to salt stress|response to abscisic acid|copper ion binding|chloroplast stroma|Golgi apparatus	path:ath01200,path:ath01210,path:ath01230,path:ath00020,path:ath00630	Carbon metabolism|2-Oxocarboxylic acid metabolism|Biosynthesis of amino acids|Citrate cycle (TCA cycle)|Glyoxylate and dicarboxylate metabolism
RBOHD	0	0.103035	0.319	0.519	0	1	0.615	AT5G47910	protein_coding	Respiratory burst oxidase homolog protein D [Source:UniProtKB/Swiss-Prot;Acc:Q9FIJ0]		GO:0004601,GO:0005509,GO:0005634,GO:0016021,GO:0055114,GO:0006952,GO:0072593,GO:0016174,GO:0009408,GO:0043069,GO:0005886,GO:0050832,GO:0009611,GO:0007231,GO:0033500,GO:0005794	peroxidase activity|calcium ion binding|nucleus|integral component of membrane|oxidation-reduction process|defense response|reactive oxygen species metabolic process|NAD(P)H oxidase activity|response to heat|negative regulation of programmed cell death|plasma membrane|defense response to fungus|response to wounding|osmosensory signaling pathway|carbohydrate homeostasis|Golgi apparatus	path:ath04626	Plant-pathogen interaction
NDPK3	0	0.102997	0.459	0.679	0	1	0.676	AT4G11010	protein_coding	Nucleoside diphosphate kinase [Source:UniProtKB/TrEMBL;Acc:A0A178UTZ0]		GO:0004550,GO:0005524,GO:0005758,GO:0006163,GO:0006165,GO:0006183,GO:0006220,GO:0006228,GO:0006241,GO:0009142,GO:0009507,GO:0009543,GO:0005743,GO:0005739,GO:0006979,GO:0009536,GO:0008270,GO:0050897,GO:0005829,GO:0005794	nucleoside diphosphate kinase activity|ATP binding|mitochondrial intermembrane space|purine nucleotide metabolic process|nucleoside diphosphate phosphorylation|GTP biosynthetic process|pyrimidine nucleotide metabolic process|UTP biosynthetic process|CTP biosynthetic process|nucleoside triphosphate biosynthetic process|chloroplast|chloroplast thylakoid lumen|mitochondrial inner membrane|mitochondr…	path:ath00230,path:ath00240	Purine metabolism|Pyrimidine metabolism
RAN1.1	0	0.102936	0.294	0.523	0	1	0.562	AT5G44790	protein_coding	Copper-transporting ATPase RAN1 [Source:UniProtKB/Swiss-Prot;Acc:Q9S7J8]		GO:0005507,GO:0005524,GO:0005887,GO:0015662,GO:0043682,GO:0005375,GO:0009873,GO:0005794,GO:0009723,GO:0010119,GO:0005768,GO:0005802	copper ion binding|ATP binding|integral component of plasma membrane|ATPase activity, coupled to transmembrane movement of ions, phosphorylative mechanism|copper-transporting ATPase activity|copper ion transmembrane transporter activity|ethylene-activated signaling pathway|Golgi apparatus|response to ethylene|regulation of stomatal movement|endosome|trans-Golgi network
AT5G09770	0	0.102662	0.242	0.442	0	1	0.548	AT5G09770	protein_coding	At5g09770 [Source:UniProtKB/TrEMBL;Acc:Q8LD39]		GO:0005840,GO:0006412,GO:0009507	ribosome|translation|chloroplast	path:ath03010	Ribosome
AT1G63770	0	0.102607	0.269	0.482	0	1	0.558	AT1G63770	protein_coding	Peptidase M1 family protein [Source:UniProtKB/TrEMBL;Acc:F4I3R0]		GO:0005886,GO:0006508,GO:0008237,GO:0008270,GO:0016021,GO:0009941,GO:0009507,GO:0005773,GO:0009570,GO:0046686,GO:0048046,GO:0005829	plasma membrane|proteolysis|metallopeptidase activity|zinc ion binding|integral component of membrane|chloroplast envelope|chloroplast|vacuole|chloroplast stroma|response to cadmium ion|apoplast|cytosol	path:ath00480	Glutathione metabolism
RD21B	0	0.10228	0.287	0.512	0	1	0.561	AT5G43060	protein_coding	Probable cysteine protease RD21B [Source:UniProtKB/Swiss-Prot;Acc:Q9FMH8]
AT1G26470	0	0.101809	0.221	0.426	0	1	0.519	AT1G26470	protein_coding	Chromatin modification-like protein [Source:UniProtKB/TrEMBL;Acc:Q9FZD2]
AT1G69680	0	0.101775	0.254	0.393	0	1	0.646	AT1G69680	protein_coding	At1g69680/T6C23_12 [Source:UniProtKB/TrEMBL;Acc:Q94C15]		GO:0003674,GO:0008150	molecular_function|biological_process
NTR2	0	0.101472	0.436	0.687	0	1	0.635	AT2G17420	protein_coding	Thioredoxin reductase 2 [Source:UniProtKB/Swiss-Prot;Acc:Q39242]		GO:0009507,GO:0004791,GO:0005759,GO:0005829,GO:0046686,GO:0009846,GO:0016049,GO:0042964,GO:0045454,GO:0048316	chloroplast|thioredoxin-disulfide reductase activity|mitochondrial matrix|cytosol|response to cadmium ion|pollen germination|cell growth|thioredoxin biosynthetic process|cell redox homeostasis|seed development	path:ath00240,path:ath00450	Pyrimidine metabolism|Selenocompound metabolism
SAR1.1	0	0.101423	0.41	0.645	0	1	0.636	AT2G33120	protein_coding	AT2G33120 protein [Source:UniProtKB/TrEMBL;Acc:B9DH97]
AT1G70420	0	0.101189	0.371	0.514	0	1	0.722	AT1G70420	protein_coding	At1g70420/F17O7_4 [Source:UniProtKB/TrEMBL;Acc:O64594]		GO:0003674,GO:0005634,GO:0080167	molecular_function|nucleus|response to karrikin
CXE6	0	0.100902	0.288	0.448	0	1	0.643	AT1G68620	protein_coding	Probable carboxylesterase 6 [Source:UniProtKB/Swiss-Prot;Acc:Q9SX25]		GO:0005634,GO:0008152,GO:0052689	nucleus|metabolic process|carboxylic ester hydrolase activity
XTH30	0	0.100148	0.158	0.256	0	1	0.617	AT1G32170	protein_coding	Probable xyloglucan endotransglucosylase/hydrolase protein 30 [Source:UniProtKB/Swiss-Prot;Acc:Q38908]		GO:0004553,GO:0005618,GO:0010411,GO:0016762,GO:0016798,GO:0042546,GO:0048046,GO:0071555	hydrolase activity, hydrolyzing O-glycosyl compounds|cell wall|xyloglucan metabolic process|xyloglucan:xyloglucosyl transferase activity|hydrolase activity, acting on glycosyl bonds|cell wall biogenesis|apoplast|cell wall organization
AT5G46840	0	0.0998697	0.475	0.702	0	1	0.677	AT5G46840	protein_coding	At5g46840 [Source:UniProtKB/TrEMBL;Acc:Q9LUK6]		GO:0000166,GO:0003676,GO:0003723,GO:0005737	nucleotide binding|nucleic acid binding|RNA binding|cytoplasm
PI	0	0.0992855	0.155	0.267	0	1	0.581	AT5G20240	protein_coding	Floral homeotic protein PISTILLATA [Source:UniProtKB/Swiss-Prot;Acc:P48007]	AT5G20240.1	GO:0003677,GO:0003700,GO:0005634,GO:0006351,GO:0006355,GO:0030154,GO:0046983,GO:0005515,GO:0005737	DNA binding|transcription factor activity, sequence-specific DNA binding|nucleus|transcription, DNA-templated|regulation of transcription, DNA-templated|cell differentiation|protein dimerization activity|protein binding|cytoplasm
GTE8	0	0.0992828	0.151	0.302	0	1	0.5	AT3G27260	protein_coding	Global transcription factor group E8 [Source:UniProtKB/TrEMBL;Acc:A0A1I9LS77]		GO:0003677,GO:0005634,GO:0006351,GO:0006355,GO:0009507	DNA binding|nucleus|transcription, DNA-templated|regulation of transcription, DNA-templated|chloroplast
AT4G36010	0	0.099195	0.342	0.51	0	1	0.671	AT4G36010	protein_coding	Pathogenesis-related thaumatin superfamily protein [Source:UniProtKB/TrEMBL;Acc:O65638]		GO:0003674,GO:0005576,GO:0051707,GO:0031225	molecular_function|extracellular region|response to other organism|anchored component of membrane
VHA-A	0	0.0990715	0.322	0.567	0	1	0.568	AT1G78900	protein_coding	VHA-A [Source:UniProtKB/TrEMBL;Acc:A0A384LM33]		GO:0005524,GO:0005739,GO:0015991,GO:0015992,GO:0033180,GO:0046034,GO:0046933,GO:0046961,GO:0009941,GO:0005773,GO:0009507,GO:0007030,GO:0009555,GO:0005618,GO:0000325,GO:0005774,GO:0005886,GO:0016020,GO:0009651,GO:0002020,GO:0005829,GO:0009506,GO:0048046,GO:0005794	ATP binding|mitochondrion|ATP hydrolysis coupled proton transport|proton transport|proton-transporting V-type ATPase, V1 domain|ATP metabolic process|proton-transporting ATP synthase activity, rotational mechanism|proton-transporting ATPase activity, rotational mechanism|chloroplast envelope|vacuole|chloroplast|Golgi organization|pollen development|cell wall|plant-type vacuole|vacuolar membrane|p…	path:ath00190,path:ath04145	Oxidative phosphorylation|Phagosome
AT4G13180	0	0.098925	0.435	0.6	0	1	0.725	AT4G13180	protein_coding	AT4g13180/F17N18_70 [Source:UniProtKB/TrEMBL;Acc:Q9SVQ9]		GO:0016491,GO:0046685,GO:0005515	oxidoreductase activity|response to arsenic-containing substance|protein binding	path:ath01212,path:ath00061,path:ath01040,path:ath00780	Fatty acid metabolism|Fatty acid biosynthesis|Biosynthesis of unsaturated fatty acids|Biotin metabolism
CYP98A3	0	0.098616	0.218	0.361	0	1	0.604	AT2G40890	protein_coding	Cytochrome P450 98A3 [Source:UniProtKB/Swiss-Prot;Acc:O22203]		GO:0005506,GO:0016021,GO:0016709,GO:0020037,GO:0055114,GO:0004497,GO:0009699,GO:0043231,GO:0046409,GO:0009809,GO:0005739,GO:0009813,GO:0009805,GO:0005783,GO:0005886,GO:0005515,GO:0042802	iron ion binding|integral component of membrane|oxidoreductase activity, acting on paired donors, with incorporation or reduction of molecular oxygen, NAD(P)H as one donor, and incorporation of one atom of oxygen|heme binding|oxidation-reduction process|monooxygenase activity|phenylpropanoid biosynthetic process|intracellular membrane-bounded organelle|p-coumarate 3-hydroxylase activity|lignin bi…	path:ath00940,path:ath00945,path:ath00941	Phenylpropanoid biosynthesis|Stilbenoid, diarylheptanoid and gingerol biosynthesis|Flavonoid biosynthesis
VHA-A3	0	0.0985132	0.186	0.351	0	1	0.53	AT4G39080	protein_coding	V-type proton ATPase subunit a3 [Source:UniProtKB/Swiss-Prot;Acc:Q8W4S4]		GO:0000220,GO:0005737,GO:0007035,GO:0015991,GO:0016021,GO:0016471,GO:0016887,GO:0046961,GO:0051117,GO:0005773,GO:0009705,GO:0000325,GO:0005774,GO:0016020,GO:0005886,GO:0009507,GO:0009941,GO:0009678,GO:0015986,GO:0031669,GO:0032119,GO:0043181,GO:0045735,GO:0070072,GO:0071472,GO:0005794	vacuolar proton-transporting V-type ATPase, V0 domain|cytoplasm|vacuolar acidification|ATP hydrolysis coupled proton transport|integral component of membrane|vacuolar proton-transporting V-type ATPase complex|ATPase activity|proton-transporting ATPase activity, rotational mechanism|ATPase binding|vacuole|plant-type vacuole membrane|plant-type vacuole|vacuolar membrane|membrane|plasma membrane|chl…	path:ath00190,path:ath04145	Oxidative phosphorylation|Phagosome
AT3G58610	0	0.0984565	0.513	0.71	0	1	0.723	AT3G58610	protein_coding	Ketol-acid reductoisomerase, chloroplastic [Source:UniProtKB/Swiss-Prot;Acc:Q05758]		GO:0004455,GO:0009082,GO:0009097,GO:0009099,GO:0009507,GO:0055114,GO:0009941,GO:0005739,GO:0009570,GO:0005618,GO:0046686,GO:0048046,GO:0005507,GO:0005829,GO:0009536	ketol-acid reductoisomerase activity|branched-chain amino acid biosynthetic process|isoleucine biosynthetic process|valine biosynthetic process|chloroplast|oxidation-reduction process|chloroplast envelope|mitochondrion|chloroplast stroma|cell wall|response to cadmium ion|apoplast|copper ion binding|cytosol|plastid	path:ath01210,path:ath01230,path:ath00290,path:ath00770	2-Oxocarboxylic acid metabolism|Biosynthesis of amino acids|Valine, leucine and isoleucine biosynthesis|Pantothenate and CoA biosynthesis
LTP3	0	0.0983526	0.66	0.688	0	1	0.959	AT5G59320	protein_coding	Non-specific lipid-transfer protein 3 [Source:UniProtKB/Swiss-Prot;Acc:Q9LLR7]		GO:0005576,GO:0006869,GO:0008289,GO:0005618,GO:0009737,GO:0048046,GO:0009414	extracellular region|lipid transport|lipid binding|cell wall|response to abscisic acid|apoplast|response to water deprivation
AT2G23790	0	0.0983101	0.17	0.316	0	1	0.538	AT2G23790	protein_coding	Calcium uniporter protein 2, mitochondrial [Source:UniProtKB/Swiss-Prot;Acc:O64823]		GO:0005262,GO:0005743,GO:0009507,GO:0016021,GO:0070588	calcium channel activity|mitochondrial inner membrane|chloroplast|integral component of membrane|calcium ion transmembrane transport
AT4G21580	0	0.0981582	0.27	0.49	0	1	0.551	AT4G21580	protein_coding	AT4g21580/F18E5_200 [Source:UniProtKB/TrEMBL;Acc:O65423]		GO:0005737,GO:0005739,GO:0008270,GO:0016491,GO:0055114,GO:0005829	cytoplasm|mitochondrion|zinc ion binding|oxidoreductase activity|oxidation-reduction process|cytosol
AT5G40370	0	0.0978385	0.643	0.831	0	1	0.774	AT5G40370	protein_coding	Glutaredoxin family protein [Source:UniProtKB/TrEMBL;Acc:B3H604]		GO:0005737,GO:0008794,GO:0009055,GO:0015035,GO:0016021,GO:0045454,GO:0055114,GO:0005773,GO:0005886,GO:0005829,GO:0048046,GO:0005794	cytoplasm|arsenate reductase (glutaredoxin) activity|electron carrier activity|protein disulfide oxidoreductase activity|integral component of membrane|cell redox homeostasis|oxidation-reduction process|vacuole|plasma membrane|cytosol|apoplast|Golgi apparatus
AT4G34265	0	0.0978269	0.27	0.498	0	1	0.542	AT4G34265	protein_coding	unknown protein; FUNCTIONS IN: molecular_function unknown; INVOLVED IN: biological_process unknown; LOCATED IN: chloroplast; EXPRESSED IN: 22 plant structures; EXPRESSED DURING: 13 growth stages; BEST Arabidopsis thaliana protein match is: unknown p /.../ (TAIR:AT2G15000.3); Ha. [Source:TAIR;Acc:AT4G34265]		GO:0003674,GO:0005739,GO:0008150	molecular_function|mitochondrion|biological_process
AAP1	0	0.0972898	0.157	0.285	0	1	0.551	AT1G58360	protein_coding	NAT2 [Source:UniProtKB/TrEMBL;Acc:A0A178WEG7]		GO:0005886,GO:0015171,GO:0015293,GO:0016021,GO:0009624,GO:0043090,GO:0005313,GO:0015180,GO:0015186,GO:0015193,GO:0015194,GO:0015808,GO:0098712,GO:0015175,GO:0015804	plasma membrane|amino acid transmembrane transporter activity|symporter activity|integral component of membrane|response to nematode|amino acid import|L-glutamate transmembrane transporter activity|L-alanine transmembrane transporter activity|L-glutamine transmembrane transporter activity|L-proline transmembrane transporter activity|L-serine transmembrane transporter activity|L-alanine transport|…
PDH2	0	0.0972718	0.266	0.506	0	1	0.526	AT5G50850	protein_coding	Pyruvate dehydrogenase E1 component subunit beta [Source:UniProtKB/TrEMBL;Acc:A0A178UM82]				path:ath01200,path:ath00010,path:ath00020,path:ath00620	Carbon metabolism|Glycolysis / Gluconeogenesis|Citrate cycle (TCA cycle)|Pyruvate metabolism
PER34	0	0.097178	0.611	0.726	0	1	0.842	AT3G49120	protein_coding	Peroxidase 34 [Source:UniProtKB/Swiss-Prot;Acc:Q9SMU8]				path:ath00940	Phenylpropanoid biosynthesis
AT3G02480	0	0.0970622	0.322	0.412	0	1	0.782	AT3G02480	protein_coding	AT3g02480/F16B3_11 [Source:UniProtKB/TrEMBL;Acc:Q9M892]
Fes1A	0	0.0969316	0.756	0.854	0	1	0.885	AT3G09350	protein_coding	Fes1A [Source:UniProtKB/TrEMBL;Acc:Q84J81]		GO:0005737,GO:0009408,GO:0009651,GO:0030544,GO:0005634	cytoplasm|response to heat|response to salt stress|Hsp70 protein binding|nucleus	path:ath04141	Protein processing in endoplasmic reticulum
PFP-BETA1	0	0.0968647	0.269	0.464	0	1	0.58	AT1G12000	protein_coding	Pyrophosphate--fructose 6-phosphate 1-phosphotransferase subunit beta 1 [Source:UniProtKB/Swiss-Prot;Acc:Q8W4M5]		GO:0003872,GO:0005524,GO:0005737,GO:0006002,GO:0006096,GO:0010318,GO:0046872,GO:0047334,GO:0005618,GO:0046686,GO:0016020,GO:0015979,GO:0005829,GO:0009735	6-phosphofructokinase activity|ATP binding|cytoplasm|fructose 6-phosphate metabolic process|glycolytic process|pyrophosphate-dependent phosphofructokinase complex, beta-subunit complex|metal ion binding|diphosphate-fructose-6-phosphate 1-phosphotransferase activity|cell wall|response to cadmium ion|membrane|photosynthesis|cytosol|response to cytokinin	path:ath00051	Fructose and mannose metabolism
AT4G21660	0	0.0967722	0.381	0.629	0	1	0.606	AT4G21660	protein_coding	proline-rich spliceosome-associated (PSP) family protein [Source:TAIR;Acc:AT4G21660]		GO:0005634,GO:0006397,GO:0005829	nucleus|mRNA processing|cytosol	path:ath03040	Spliceosome
ATPC	0	0.0967631	0.458	0.705	0	1	0.65	AT2G33040	protein_coding	ATP synthase subunit gamma, mitochondrial [Source:UniProtKB/Swiss-Prot;Acc:Q96250]				path:ath00190	Oxidative phosphorylation
TIF3B1	0	0.0967331	0.256	0.468	0	1	0.547	AT5G27640	protein_coding	Eukaryotic translation initiation factor 3 subunit B [Source:UniProtKB/TrEMBL;Acc:F4K4D5]		GO:0000166,GO:0001731,GO:0003676,GO:0003743,GO:0005737,GO:0005852,GO:0006446,GO:0016282,GO:0031369,GO:0033290,GO:0005515,GO:0005634,GO:0005829	nucleotide binding|formation of translation preinitiation complex|nucleic acid binding|translation initiation factor activity|cytoplasm|eukaryotic translation initiation factor 3 complex|regulation of translational initiation|eukaryotic 43S preinitiation complex|translation initiation factor binding|eukaryotic 48S preinitiation complex|protein binding|nucleus|cytosol	path:ath03013	RNA transport
AT5G20160	0	0.0965203	0.536	0.76	0	1	0.705	AT5G20160	protein_coding	Ribosomal protein L7Ae/L30e/S12e/Gadd45 family protein [Source:UniProtKB/TrEMBL;Acc:F4K455]		GO:0003723,GO:0005634,GO:0005730,GO:0005840,GO:0016021,GO:0042254,GO:0005829	RNA binding|nucleus|nucleolus|ribosome|integral component of membrane|ribosome biogenesis|cytosol	path:ath03040,path:ath03008	Spliceosome|Ribosome biogenesis in eukaryotes
BIP	0	0.0960166	0.325	0.54	0	1	0.602	AT5G42020	protein_coding	Heat shock protein 70 (Hsp 70) family protein [Source:TAIR;Acc:AT5G42020]				path:ath03060,path:ath04141	Protein export|Protein processing in endoplasmic reticulum
AT1G65220	0	0.0959178	0.222	0.429	0	1	0.517	AT1G65220	protein_coding	ARM repeat superfamily protein [Source:UniProtKB/TrEMBL;Acc:Q93ZY6]		GO:0003743,GO:0006446	translation initiation factor activity|regulation of translational initiation
AT3G53990	0	0.0959036	0.757	0.895	0	1	0.846	AT3G53990	protein_coding	AT3G53990 protein [Source:UniProtKB/TrEMBL;Acc:Q9M328]
ACX2	0	0.0958653	0.461	0.665	0	1	0.693	AT5G65110	protein_coding	Acyl-coenzyme A oxidase [Source:UniProtKB/TrEMBL;Acc:A0A178UA38]		GO:0000062,GO:0003995,GO:0003997,GO:0005634,GO:0005777,GO:0006635,GO:0009055,GO:0033539,GO:0050660,GO:0052890,GO:0055088,GO:0001676	fatty-acyl-CoA binding|acyl-CoA dehydrogenase activity|acyl-CoA oxidase activity|nucleus|peroxisome|fatty acid beta-oxidation|electron carrier activity|fatty acid beta-oxidation using acyl-CoA dehydrogenase|flavin adenine dinucleotide binding|oxidoreductase activity, acting on the CH-CH group of donors, with a flavin as acceptor|lipid homeostasis|long-chain fatty acid metabolic process	path:ath01212,path:ath00071,path:ath00592,path:ath01040,path:ath04146	Fatty acid metabolism|Fatty acid degradation|alpha-Linolenic acid metabolism|Biosynthesis of unsaturated fatty acids|Peroxisome
AT2G43340	0	0.0957656	0.194	0.305	0	1	0.636	AT2G43340	protein_coding	At2g43340 [Source:UniProtKB/TrEMBL;Acc:Q94JW9]		GO:0003674,GO:0005634,GO:0008150	molecular_function|nucleus|biological_process
AT1G02080	0	0.0951384	0.174	0.322	0	1	0.54	AT1G02080	protein_coding	Transcription regulator [Source:UniProtKB/TrEMBL;Acc:F4HVV6]		GO:0016020,GO:0005829	membrane|cytosol	path:ath03018	RNA degradation
TSB1	0	0.0949317	0.703	0.83	0	1	0.847	AT5G54810	protein_coding	Tryptophan synthase [Source:UniProtKB/TrEMBL;Acc:Q0WUI8]		GO:0000162,GO:0009507,GO:0030170,GO:0009651,GO:0004834,GO:0009570,GO:0005886,GO:0009684,GO:0006979	tryptophan biosynthetic process|chloroplast|pyridoxal phosphate binding|response to salt stress|tryptophan synthase activity|chloroplast stroma|plasma membrane|indoleacetic acid biosynthetic process|response to oxidative stress	path:ath01230,path:ath00260,path:ath00400	Biosynthesis of amino acids|Glycine, serine and threonine metabolism|Phenylalanine, tyrosine and tryptophan biosynthesis
ACA10	0	0.0948882	0.196	0.342	0	1	0.573	AT4G29900	protein_coding	Calcium-transporting ATPase 10, plasma membrane-type [Source:UniProtKB/Swiss-Prot;Acc:Q9SZR1]		GO:0005388,GO:0005516,GO:0005524,GO:0005886,GO:0005887,GO:0043231,GO:0046872,GO:0070588,GO:0048281,GO:0048367,GO:0009506	calcium-transporting ATPase activity|calmodulin binding|ATP binding|plasma membrane|integral component of plasma membrane|intracellular membrane-bounded organelle|metal ion binding|calcium ion transmembrane transport|inflorescence morphogenesis|shoot system development|plasmodesma
RPS29C.1	0	0.0945733	0.767	0.897	0	1	0.855	AT3G44010	protein_coding	Ribosomal protein S14p/S29e family protein [Source:UniProtKB/TrEMBL;Acc:A0A178VAH5]		GO:0003735,GO:0005840,GO:0006412,GO:0022627	structural constituent of ribosome|ribosome|translation|cytosolic small ribosomal subunit	path:ath03010	Ribosome
ALA1	0	0.0945511	0.184	0.332	0	1	0.554	AT5G04930	protein_coding	Phospholipid-transporting ATPase [Source:UniProtKB/TrEMBL;Acc:A0A178UBN1]		GO:0000287,GO:0004012,GO:0005524,GO:0005789,GO:0015662,GO:0016021,GO:0005886,GO:0005515,GO:0016020	magnesium ion binding|phospholipid-translocating ATPase activity|ATP binding|endoplasmic reticulum membrane|ATPase activity, coupled to transmembrane movement of ions, phosphorylative mechanism|integral component of membrane|plasma membrane|protein binding|membrane
PYR6	0	0.0944213	0.278	0.512	0	1	0.543	AT5G26667	protein_coding	UMP-CMP kinase [Source:UniProtKB/TrEMBL;Acc:A0A178UDQ9]				path:ath00240	Pyrimidine metabolism
DTX33	0	0.0942359	0.227	0.378	0	1	0.601	AT1G47530	protein_coding	Protein DETOXIFICATION 33 [Source:UniProtKB/Swiss-Prot;Acc:Q9SX83]		GO:0005215,GO:0005886,GO:0009835,GO:0015297,GO:0016020,GO:0016021,GO:0005774	transporter activity|plasma membrane|fruit ripening|antiporter activity|membrane|integral component of membrane|vacuolar membrane
NADP-ME2	0	0.0940572	0.864	0.908	0	1	0.952	AT5G11670	protein_coding	NADP-dependent malic enzyme 2 [Source:UniProtKB/Swiss-Prot;Acc:Q9LYG3]		GO:0004470,GO:0004471,GO:0006108,GO:0008948,GO:0009507,GO:0016652,GO:0046872,GO:0051287,GO:0055114,GO:0004473,GO:0009051,GO:0051260,GO:0005618,GO:0046686,GO:0005774,GO:0005886,GO:0016020,GO:0048046,GO:0005829,GO:0009506	malic enzyme activity|malate dehydrogenase (decarboxylating) (NAD+) activity|malate metabolic process|oxaloacetate decarboxylase activity|chloroplast|oxidoreductase activity, acting on NAD(P)H, NAD(P) as acceptor|metal ion binding|NAD binding|oxidation-reduction process|malate dehydrogenase (decarboxylating) (NADP+) activity|pentose-phosphate shunt, oxidative branch|protein homooligomerization|ce…	path:ath01200,path:ath00620,path:ath00710	Carbon metabolism|Pyruvate metabolism|Carbon fixation in photosynthetic organisms
PHB2	0	0.0939757	0.255	0.479	0	1	0.532	AT1G03860	protein_coding	PHB2 [Source:UniProtKB/TrEMBL;Acc:A0A178WBG3]		GO:0005739,GO:0008150,GO:0009507,GO:0016021,GO:0005773,GO:0005618,GO:0009536,GO:0005774,GO:0005747	mitochondrion|biological_process|chloroplast|integral component of membrane|vacuole|cell wall|plastid|vacuolar membrane|mitochondrial respiratory chain complex I
HSP17.6	0	0.0939446	0.909	0.916	0	1	0.992	AT5G12020	protein_coding	17.6 kDa class II heat shock protein [Source:UniProtKB/Swiss-Prot;Acc:P29830]				path:ath04141	Protein processing in endoplasmic reticulum
ARR8	0	0.0939032	0.302	0.495	0	1	0.61	AT2G41310	protein_coding	Two-component response regulator ARR8 [Source:UniProtKB/Swiss-Prot;Acc:O80365]				path:ath04075	Plant hormone signal transduction
EIF4A3	0	0.0938703	0.279	0.525	0	1	0.531	AT3G19760	protein_coding	Eukaryotic initiation factor 4A-III homolog [Source:UniProtKB/Swiss-Prot;Acc:Q94A52]				path:ath03040,path:ath03013,path:ath03015	Spliceosome|RNA transport|mRNA surveillance pathway
NUA	0	0.093674	0.236	0.455	0	1	0.519	AT1G79280	protein_coding	nuclear pore anchor [Source:TAIR;Acc:AT1G79280]		GO:0005487,GO:0005634,GO:0005643,GO:0006606,GO:0007094,GO:0031965,GO:0051028,GO:0009507,GO:0005730,GO:0005635,GO:0009910,GO:0016973,GO:0033234,GO:0048443,GO:0005829,GO:0005515,GO:0009506	nucleocytoplasmic transporter activity|nucleus|nuclear pore|protein import into nucleus|mitotic spindle assembly checkpoint|nuclear membrane|mRNA transport|chloroplast|nucleolus|nuclear envelope|negative regulation of flower development|poly(A)+ mRNA export from nucleus|negative regulation of protein sumoylation|stamen development|cytosol|protein binding|plasmodesma	path:ath03013	RNA transport
CSLD2	0	0.0936695	0.233	0.438	0	1	0.532	AT5G16910	protein_coding	CSLD2 [Source:UniProtKB/TrEMBL;Acc:A0A178UAL6]		GO:0000271,GO:0005794,GO:0009832,GO:0016757,GO:0016759,GO:0016760,GO:0030244,GO:0071555,GO:0005886,GO:0030173,GO:0009409,GO:0048767,GO:0051753,GO:0005768,GO:0005802	polysaccharide biosynthetic process|Golgi apparatus|plant-type cell wall biogenesis|transferase activity, transferring glycosyl groups|cellulose synthase activity|cellulose synthase (UDP-forming) activity|cellulose biosynthetic process|cell wall organization|plasma membrane|integral component of Golgi membrane|response to cold|root hair elongation|mannan synthase activity|endosome|trans-Golgi net…
AT4G10320	0	0.0933813	0.237	0.431	0	1	0.55	AT4G10320	protein_coding	Isoleucine--tRNA ligase, cytoplasmic [Source:UniProtKB/Swiss-Prot;Acc:F4JLM5]		GO:0002161,GO:0004812,GO:0005524,GO:0005737,GO:0006418,GO:0005829,GO:0046686	aminoacyl-tRNA editing activity|aminoacyl-tRNA ligase activity|ATP binding|cytoplasm|tRNA aminoacylation for protein translation|cytosol|response to cadmium ion	path:ath00970	Aminoacyl-tRNA biosynthesis
CCT5	0	0.0932843	0.293	0.509	0	1	0.576	AT1G24510	protein_coding	T-complex protein 1 subunit epsilon [Source:UniProtKB/Swiss-Prot;Acc:O04450]		GO:0005524,GO:0005737,GO:0006457,GO:0051082,GO:0005886,GO:0005515,GO:0005829,GO:0009506	ATP binding|cytoplasm|protein folding|unfolded protein binding|plasma membrane|protein binding|cytosol|plasmodesma
AT3G55470	0	0.0932596	0.55	0.679	0	1	0.81	AT3G55470	protein_coding	At3g55470 [Source:UniProtKB/TrEMBL;Acc:Q9M2T2]		GO:0008150	biological_process
AT5G11200	0	0.0929847	0.198	0.37	0	1	0.535	AT5G11200	protein_coding	DEAD/DEAH box RNA helicase family protein [Source:UniProtKB/TrEMBL;Acc:F4JWF6]
NHL3	0	0.0928917	0.857	0.942	0	1	0.91	AT5G06320	protein_coding	NHL3 [Source:UniProtKB/TrEMBL;Acc:A0A178UB58]		GO:0004871,GO:0005739,GO:0016021,GO:0046658,GO:0009611,GO:0009617,GO:0009751,GO:0009816,GO:0005886,GO:0042742,GO:0051607,GO:0005774,GO:0009506,GO:0005794	signal transducer activity|mitochondrion|integral component of membrane|anchored component of plasma membrane|response to wounding|response to bacterium|response to salicylic acid|defense response to bacterium, incompatible interaction|plasma membrane|defense response to bacterium|defense response to virus|vacuolar membrane|plasmodesma|Golgi apparatus
AT5G13420	0	0.0928573	0.386	0.601	0	1	0.642	AT5G13420	protein_coding	Aldolase-type TIM barrel family protein [Source:UniProtKB/TrEMBL;Acc:Q9LYR4]				path:ath01200,path:ath01230,path:ath00030	Carbon metabolism|Biosynthesis of amino acids|Pentose phosphate pathway
STR1	0	0.0926539	0.204	0.414	0	1	0.493	AT1G79230	protein_coding	Thiosulfate/3-mercaptopyruvate sulfurtransferase 1, mitochondrial [Source:UniProtKB/Swiss-Prot;Acc:O64530]				path:ath00920,path:ath00270,path:ath04122	Sulfur metabolism|Cysteine and methionine metabolism|Sulfur relay system
AT5G56350	0	0.0924137	0.385	0.573	0	1	0.672	AT5G56350	protein_coding	Pyruvate kinase [Source:UniProtKB/TrEMBL;Acc:Q9FM97]		GO:0000287,GO:0004743,GO:0005737,GO:0006096,GO:0016301,GO:0030955,GO:0005829	magnesium ion binding|pyruvate kinase activity|cytoplasm|glycolytic process|kinase activity|potassium ion binding|cytosol	path:ath01200,path:ath01230,path:ath00010,path:ath00620,path:ath00230	Carbon metabolism|Biosynthesis of amino acids|Glycolysis / Gluconeogenesis|Pyruvate metabolism|Purine metabolism
AT1G66880	0	0.0923881	0.155	0.266	0	1	0.583	AT1G66880	protein_coding	Protein kinase superfamily protein [Source:TAIR;Acc:AT1G66880]		GO:0004674,GO:0005524,GO:0005886,GO:0006468,GO:0016021	protein serine/threonine kinase activity|ATP binding|plasma membrane|protein phosphorylation|integral component of membrane
P4H5	0	0.0922171	0.197	0.366	0	1	0.538	AT2G17720	protein_coding	Prolyl 4-hydroxylase 5 [Source:UniProtKB/Swiss-Prot;Acc:Q24JN5]		GO:0000139,GO:0004656,GO:0005506,GO:0005789,GO:0016021,GO:0016706,GO:0018401,GO:0031418,GO:0055114,GO:0080147,GO:0005783	Golgi membrane|procollagen-proline 4-dioxygenase activity|iron ion binding|endoplasmic reticulum membrane|integral component of membrane|oxidoreductase activity, acting on paired donors, with incorporation or reduction of molecular oxygen, 2-oxoglutarate as one donor, and incorporation of one atom each of oxygen into both donors|peptidyl-proline hydroxylation to 4-hydroxy-L-proline|L-ascorbic aci…	path:ath00330	Arginine and proline metabolism
AT1G30820	0	0.0921282	0.246	0.425	0	1	0.579	AT1G30820	protein_coding	CTP synthase [Source:UniProtKB/TrEMBL;Acc:F4I6G9]		GO:0003883,GO:0005524,GO:0005737,GO:0044210	CTP synthase activity|ATP binding|cytoplasm|'de novo' CTP biosynthetic process	path:ath00240	Pyrimidine metabolism
AT1G06200	0	0.0919134	0.226	0.454	0	1	0.498	AT1G06200	protein_coding	Peptidase S24/S26A/S26B/S26C family protein [Source:TAIR;Acc:AT1G06200]		GO:0005739	mitochondrion
RPL13D	0	0.0918115	0.748	0.882	0	1	0.848	AT5G23900	protein_coding	60S ribosomal protein L13 [Source:UniProtKB/TrEMBL;Acc:A0A178UBD6]		GO:0003735,GO:0005737,GO:0005840,GO:0006412,GO:0042254,GO:0022626,GO:0016020,GO:0022625	structural constituent of ribosome|cytoplasm|ribosome|translation|ribosome biogenesis|cytosolic ribosome|membrane|cytosolic large ribosomal subunit	path:ath03010	Ribosome
HSP22.0	0	0.0916797	0.271	0.285	0	1	0.951	AT4G10250	protein_coding	22.0 kDa heat shock protein [Source:UniProtKB/Swiss-Prot;Acc:Q38806]				path:ath04141	Protein processing in endoplasmic reticulum
AT1G63660	0	0.0914302	0.183	0.328	0	1	0.558	AT1G63660	protein_coding	At1g63660 [Source:UniProtKB/TrEMBL;Acc:Q9CAD1]		GO:0003922,GO:0005524,GO:0005737,GO:0006541,GO:0016462,GO:0016740,GO:0005829	GMP synthase (glutamine-hydrolyzing) activity|ATP binding|cytoplasm|glutamine metabolic process|pyrophosphatase activity|transferase activity|cytosol	path:ath00230	Purine metabolism
RPL26A	0	0.0913412	0.929	0.974	0	1	0.954	AT3G49910	protein_coding	60S ribosomal protein L26-1 [Source:UniProtKB/Swiss-Prot;Acc:P51414]		GO:0003735,GO:0006412,GO:0015934,GO:0005634,GO:0009409,GO:0009507,GO:0005730,GO:0022626,GO:0005774,GO:0005886,GO:0016020,GO:0022625,GO:0005829,GO:0005794	structural constituent of ribosome|translation|large ribosomal subunit|nucleus|response to cold|chloroplast|nucleolus|cytosolic ribosome|vacuolar membrane|plasma membrane|membrane|cytosolic large ribosomal subunit|cytosol|Golgi apparatus	path:ath03010	Ribosome
AT5G46030	0	0.0912857	0.254	0.498	0	1	0.51	AT5G46030	protein_coding	Transcription elongation factor 1 homolog [Source:UniProtKB/Swiss-Prot;Acc:Q8LEF3]		GO:0005634,GO:0006351,GO:0006355,GO:0046872	nucleus|transcription, DNA-templated|regulation of transcription, DNA-templated|metal ion binding
RPS11C	0	0.09117	0.777	0.891	0	1	0.872	AT5G23740	protein_coding	RPS11-BETA [Source:UniProtKB/TrEMBL;Acc:A0A178UPD3]				path:ath03010	Ribosome
AT5G06360	0	0.0909443	0.47	0.692	0	1	0.679	AT5G06360	protein_coding	Ribosomal protein S8e family protein [Source:UniProtKB/TrEMBL;Acc:Q9FNH2]		GO:0003735,GO:0005634,GO:0005840,GO:0006412,GO:0042254	structural constituent of ribosome|nucleus|ribosome|translation|ribosome biogenesis
WAV2	0	0.0908193	0.238	0.456	0	1	0.522	AT5G20520	protein_coding	WAV2 [Source:UniProtKB/TrEMBL;Acc:A0A178UB23]		GO:0006508,GO:0008236,GO:0016021,GO:0009415,GO:0005634,GO:0005737,GO:0005773,GO:0005886,GO:0009638,GO:0009958,GO:0019866,GO:0048046,GO:0048364,GO:0005783	proteolysis|serine-type peptidase activity|integral component of membrane|response to water|nucleus|cytoplasm|vacuole|plasma membrane|phototropism|positive gravitropism|organelle inner membrane|apoplast|root development|endoplasmic reticulum
RPS19A	0	0.0907586	0.906	0.966	0	1	0.938	AT3G02080	protein_coding	40S ribosomal protein S19-1 [Source:UniProtKB/Swiss-Prot;Acc:Q9SGA6]		GO:0003735,GO:0005634,GO:0005840,GO:0006412,GO:0022626,GO:0005618,GO:0022627,GO:0005829,GO:0009506	structural constituent of ribosome|nucleus|ribosome|translation|cytosolic ribosome|cell wall|cytosolic small ribosomal subunit|cytosol|plasmodesma	path:ath03010	Ribosome
KIN2	0	0.0906194	0.834	0.859	0	1	0.971	AT5G15970	protein_coding	KIN2 [Source:UniProtKB/TrEMBL;Acc:A0A384KRF8]		GO:0003674,GO:0009409,GO:0005634,GO:0005737,GO:0005886,GO:0009507,GO:0009414,GO:0006970,GO:0009737	molecular_function|response to cold|nucleus|cytoplasm|plasma membrane|chloroplast|response to water deprivation|response to osmotic stress|response to abscisic acid
ABR1	0	0.0906119	0.6	0.717	0	1	0.837	AT5G64750	protein_coding	Ethylene-responsive transcription factor ABR1 [Source:UniProtKB/Swiss-Prot;Acc:Q9FGF8]	AT5G64750.1	GO:0003677,GO:0003700,GO:0005634,GO:0006351,GO:0006355,GO:0009738,GO:0009873,GO:0006970,GO:0009737,GO:0009749,GO:0009788,GO:0050832	DNA binding|transcription factor activity, sequence-specific DNA binding|nucleus|transcription, DNA-templated|regulation of transcription, DNA-templated|abscisic acid-activated signaling pathway|ethylene-activated signaling pathway|response to osmotic stress|response to abscisic acid|response to glucose|negative regulation of abscisic acid-activated signaling pathway|defense response to fungus
U2AF65A	0	0.0902906	0.209	0.403	0	1	0.519	AT4G36690	protein_coding	U2 snRNP auxiliary factor large subunit [Source:UniProtKB/TrEMBL;Acc:A0A178UYD2]				path:ath03040	Spliceosome
AT3G13910	0	0.0902547	0.262	0.455	0	1	0.576	AT3G13910	protein_coding	Protein of unknown function (DUF3511) [Source:TAIR;Acc:AT3G13910]		GO:0003674,GO:0005634,GO:0008150,GO:0005886	molecular_function|nucleus|biological_process|plasma membrane
TUBB4	0	0.0899998	0.399	0.621	0	1	0.643	AT5G44340	protein_coding	Tubulin beta-4 chain [Source:UniProtKB/Swiss-Prot;Acc:P24636]				path:ath04145	Phagosome
PBF1	0	0.0898551	0.315	0.565	0	1	0.558	AT3G60820	protein_coding	Proteasome subunit beta type [Source:UniProtKB/TrEMBL;Acc:A0A178V6R9]		GO:0004298,GO:0005634,GO:0005737,GO:0005839,GO:0008233,GO:0051603,GO:0006511,GO:0009507,GO:0005886,GO:0009817,GO:0000502,GO:0005829,GO:0048046	threonine-type endopeptidase activity|nucleus|cytoplasm|proteasome core complex|peptidase activity|proteolysis involved in cellular protein catabolic process|ubiquitin-dependent protein catabolic process|chloroplast|plasma membrane|defense response to fungus, incompatible interaction|proteasome complex|cytosol|apoplast	path:ath03050	Proteasome
AT1G33590	0	0.0898186	0.515	0.709	0	1	0.726	AT1G33590	protein_coding	Leucine-rich repeat (LRR) family protein [Source:TAIR;Acc:AT1G33590]		GO:0005886,GO:0006952,GO:0007165,GO:0005618,GO:0009507,GO:0009505,GO:0080167,GO:0005829	plasma membrane|defense response|signal transduction|cell wall|chloroplast|plant-type cell wall|response to karrikin|cytosol
AT5G45190	0	0.0890928	0.157	0.326	0	1	0.482	AT5G45190	protein_coding	Cyclin family protein [Source:UniProtKB/TrEMBL;Acc:F4KD43]		GO:0004693,GO:0005634,GO:0007049,GO:0016021,GO:0051301,GO:0051726,GO:0009615,GO:0009908,GO:0010090,GO:0048366,GO:0050792	cyclin-dependent protein serine/threonine kinase activity|nucleus|cell cycle|integral component of membrane|cell division|regulation of cell cycle|response to virus|flower development|trichome morphogenesis|leaf development|regulation of viral process
AT2G18690	0	0.0888925	0.479	0.666	0	1	0.719	AT2G18690	protein_coding	Expressed protein [Source:UniProtKB/TrEMBL;Acc:Q9ZV49]		GO:0003674,GO:0008150,GO:0009507,GO:0016021,GO:0016020	molecular_function|biological_process|chloroplast|integral component of membrane|membrane
AT4G31860	0	0.0887378	0.17	0.326	0	1	0.521	AT4G31860	protein_coding	Probable protein phosphatase 2C 60 [Source:UniProtKB/Swiss-Prot;Acc:Q9SZ53]		GO:0004722,GO:0005634,GO:0006470,GO:0046872,GO:0005886	protein serine/threonine phosphatase activity|nucleus|protein dephosphorylation|metal ion binding|plasma membrane
RPS18C	0	0.088705	0.71	0.853	0	1	0.832	AT1G22780	protein_coding	40S ribosomal protein S18 [Source:UniProtKB/Swiss-Prot;Acc:P34788]				path:ath03010	Ribosome
PA200	0	0.0884583	0.145	0.284	0	1	0.511	AT3G13330	protein_coding	PA200 [Source:UniProtKB/TrEMBL;Acc:A0A178VC52]		GO:0000502,GO:0005634,GO:0006281	proteasome complex|nucleus|DNA repair	path:ath03050	Proteasome
ALATS	0	0.0884248	0.29	0.501	0	1	0.579	AT1G50200	protein_coding	Alanyl-tRNA synthetase [Source:TAIR;Acc:AT1G50200]		GO:0000049,GO:0003676,GO:0004813,GO:0005524,GO:0005737,GO:0006400,GO:0006419,GO:0009507,GO:0016597,GO:0046872,GO:0005739,GO:0046686,GO:0005829	tRNA binding|nucleic acid binding|alanine-tRNA ligase activity|ATP binding|cytoplasm|tRNA modification|alanyl-tRNA aminoacylation|chloroplast|amino acid binding|metal ion binding|mitochondrion|response to cadmium ion|cytosol	path:ath00970	Aminoacyl-tRNA biosynthesis
AT2G33585	0	0.0883105	0.154	0.317	0	1	0.486	AT2G33585	protein_coding	unknown protein; Ha. [Source:TAIR;Acc:AT2G33585]		GO:0003674,GO:0008150,GO:0005739	molecular_function|biological_process|mitochondrion
RPL22C	0	0.0882289	0.623	0.802	0	1	0.777	AT5G27770	protein_coding	60S ribosomal protein L22-3 [Source:UniProtKB/Swiss-Prot;Acc:Q9FE58]		GO:0005737,GO:0005840,GO:0005730,GO:0005886,GO:0016020,GO:0022625,GO:0005829	cytoplasm|ribosome|nucleolus|plasma membrane|membrane|cytosolic large ribosomal subunit|cytosol	path:ath03010	Ribosome
SR45A	0	0.0881431	0.244	0.439	0	1	0.556	AT1G07350	protein_coding	Serine/arginine-rich splicing factor SR45a [Source:UniProtKB/Swiss-Prot;Acc:Q84TH4]
AT5G54300	0	0.0880439	0.181	0.297	0	1	0.609	AT5G54300	protein_coding	Cotton fiber expressed protein 1-like protein [Source:UniProtKB/TrEMBL;Acc:Q9FL70]		GO:0003674,GO:0008150,GO:0009507,GO:0016021	molecular_function|biological_process|chloroplast|integral component of membrane
RPS4A	0	0.087881	0.685	0.86	0	1	0.797	AT2G17360	protein_coding	40S ribosomal protein S4-1 [Source:UniProtKB/Swiss-Prot;Acc:Q93VH9]		GO:0003723,GO:0003735,GO:0005737,GO:0005840,GO:0006412,GO:0019843,GO:0022627,GO:0009507,GO:0005774,GO:0005886,GO:0005829,GO:0005794	RNA binding|structural constituent of ribosome|cytoplasm|ribosome|translation|rRNA binding|cytosolic small ribosomal subunit|chloroplast|vacuolar membrane|plasma membrane|cytosol|Golgi apparatus	path:ath03010	Ribosome
ALIS1	0	0.0875736	0.325	0.557	0	1	0.583	AT3G12740	protein_coding	ALA-interacting subunit 1 [Source:UniProtKB/Swiss-Prot;Acc:Q9LTW0]		GO:0000139,GO:0005789,GO:0005794,GO:0016020,GO:0016021,GO:0031902,GO:0015914	Golgi membrane|endoplasmic reticulum membrane|Golgi apparatus|membrane|integral component of membrane|late endosome membrane|phospholipid transport
WRKY28	0	0.0874512	0.45	0.536	0	1	0.84	AT4G18170	protein_coding	WRKY transcription factor [Source:UniProtKB/TrEMBL;Acc:A0A178V3M3]	AT4G18170.1	GO:0003700,GO:0005634,GO:0006351,GO:0006355,GO:0043565	transcription factor activity, sequence-specific DNA binding|nucleus|transcription, DNA-templated|regulation of transcription, DNA-templated|sequence-specific DNA binding
AT5G42950	0	0.0874172	0.239	0.442	0	1	0.541	AT5G42950	protein_coding	GYF domain-containing protein [Source:UniProtKB/TrEMBL;Acc:Q9FMM3]		GO:0003674,GO:0009507,GO:0009737	molecular_function|chloroplast|response to abscisic acid
RPT1A	0	0.0872943	0.336	0.591	0	1	0.569	AT1G53750	protein_coding	RPT1A [Source:UniProtKB/TrEMBL;Acc:A0A178W3N8]		GO:0005524,GO:0005634,GO:0016887,GO:0017025,GO:0030433,GO:0031595,GO:0031597,GO:0036402,GO:0045899,GO:0006511,GO:0005886,GO:0000502,GO:0005829,GO:0008540	ATP binding|nucleus|ATPase activity|TBP-class protein binding|ER-associated ubiquitin-dependent protein catabolic process|nuclear proteasome complex|cytosolic proteasome complex|proteasome-activating ATPase activity|positive regulation of RNA polymerase II transcriptional preinitiation complex assembly|ubiquitin-dependent protein catabolic process|plasma membrane|proteasome complex|cytosol|protea…	path:ath03050	Proteasome
AT2G40095	0	0.0870445	0.221	0.4	0	1	0.552	AT2G40095	protein_coding	Alpha/beta hydrolase related protein [Source:UniProtKB/TrEMBL;Acc:Q8GZ10]		GO:0005739,GO:0008150,GO:0016021,GO:0016787	mitochondrion|biological_process|integral component of membrane|hydrolase activity
AT1G07590	0	0.0869456	1	1	0	1	1	AT1G07590	protein_coding	Pentatricopeptide repeat-containing protein At1g07590, mitochondrial [Source:UniProtKB/Swiss-Prot;Acc:Q940Q2]		GO:0005739,GO:0046686	mitochondrion|response to cadmium ion
TULP1	0	0.0868388	0.147	0.288	0	1	0.51	AT1G76900	protein_coding	Tubby-like F-box protein [Source:UniProtKB/TrEMBL;Acc:A0A178WI43]
BTF3	0	0.0868327	0.696	0.858	0	1	0.811	AT1G17880	protein_coding	Basic transcription factor 3 [Source:UniProtKB/Swiss-Prot;Acc:Q9SMW7]		GO:0003700,GO:0005634,GO:0006351,GO:0006355,GO:0005515,GO:0009651	transcription factor activity, sequence-specific DNA binding|nucleus|transcription, DNA-templated|regulation of transcription, DNA-templated|protein binding|response to salt stress
ATGSTZ1	0	0.0866526	0.244	0.471	0	1	0.518	AT2G02390	protein_coding	glutathione S-transferase zeta 1 [Source:TAIR;Acc:AT2G02390]		GO:0004364,GO:0004601,GO:0005737,GO:0005829,GO:0006749,GO:0009072,GO:0016740,GO:0016853,GO:0055114,GO:0009407,GO:0016034,GO:1902000	glutathione transferase activity|peroxidase activity|cytoplasm|cytosol|glutathione metabolic process|aromatic amino acid family metabolic process|transferase activity|isomerase activity|oxidation-reduction process|toxin catabolic process|maleylacetoacetate isomerase activity|homogentisate catabolic process	path:ath00350	Tyrosine metabolism
GAE5	0	0.0864664	0.175	0.333	0	1	0.526	AT4G12250	protein_coding	GAE5 [Source:UniProtKB/TrEMBL;Acc:A0A178UUD1]		GO:0003824,GO:0005794,GO:0005975,GO:0009225,GO:0016021,GO:0032580,GO:0050378,GO:0050662,GO:0005768,GO:0005802	catalytic activity|Golgi apparatus|carbohydrate metabolic process|nucleotide-sugar metabolic process|integral component of membrane|Golgi cisterna membrane|UDP-glucuronate 4-epimerase activity|coenzyme binding|endosome|trans-Golgi network	path:ath00500,path:ath00520	Starch and sucrose metabolism|Amino sugar and nucleotide sugar metabolism
AT5G03610	0	0.0864615	0.549	0.678	0	1	0.81	AT5G03610	protein_coding	GDSL esterase/lipase At5g03610 [Source:UniProtKB/Swiss-Prot;Acc:Q9LZS7]		GO:0005576,GO:0016042,GO:0016788,GO:0052689	extracellular region|lipid catabolic process|hydrolase activity, acting on ester bonds|carboxylic ester hydrolase activity
EMB2107	0	0.0862986	0.245	0.471	0	1	0.52	AT5G09900	protein_coding	26S proteasome regulatory subunit, putative (RPN5) [Source:UniProtKB/TrEMBL;Acc:B3H6B0]				path:ath03050	Proteasome
MEE59	0	0.0862166	0.369	0.577	0	1	0.64	AT4G37300	protein_coding	AT4g37300/C7A10_60 [Source:UniProtKB/TrEMBL;Acc:O23157]		GO:0003674,GO:0005634,GO:0009793	molecular_function|nucleus|embryo development ending in seed dormancy
MBF1C	0	0.0861516	0.886	0.921	0	1	0.962	AT3G24500	protein_coding	MBF1C [Source:UniProtKB/TrEMBL;Acc:A0A178VDH9]		GO:0003677,GO:0003713,GO:0005634,GO:0005737,GO:0006351,GO:0009723,GO:0043565,GO:0009737,GO:0045893,GO:0009408,GO:0009414,GO:0005730,GO:0003700,GO:0005622,GO:0009873	DNA binding|transcription coactivator activity|nucleus|cytoplasm|transcription, DNA-templated|response to ethylene|sequence-specific DNA binding|response to abscisic acid|positive regulation of transcription, DNA-templated|response to heat|response to water deprivation|nucleolus|transcription factor activity, sequence-specific DNA binding|intracellular|ethylene-activated signaling pathway
RTNLB1	0	0.0860216	0.392	0.642	0	1	0.611	AT4G23630	protein_coding	Reticulon-like protein [Source:UniProtKB/TrEMBL;Acc:A0A178V247]
AT5G04600	0	0.0858948	0.36	0.593	0	1	0.607	AT5G04600	protein_coding	AT5g04600/T32M21_200 [Source:UniProtKB/TrEMBL;Acc:Q9LZ65]		GO:0000166,GO:0003676,GO:0003723,GO:0008150,GO:0009507,GO:0005730	nucleotide binding|nucleic acid binding|RNA binding|biological_process|chloroplast|nucleolus
RPS4B	0	0.0858628	0.664	0.818	0	1	0.812	AT5G07090	protein_coding	40S ribosomal protein S4-2 [Source:UniProtKB/Swiss-Prot;Acc:P49204]		GO:0005737,GO:0005840,GO:0006412,GO:0019843,GO:0003735,GO:0022627,GO:0022626,GO:0005774,GO:0005515,GO:0005829,GO:0005794	cytoplasm|ribosome|translation|rRNA binding|structural constituent of ribosome|cytosolic small ribosomal subunit|cytosolic ribosome|vacuolar membrane|protein binding|cytosol|Golgi apparatus	path:ath03010	Ribosome
AT3G07480	0	0.0858578	0.478	0.73	0	1	0.655	AT3G07480	protein_coding	2Fe-2S ferredoxin-like superfamily protein [Source:UniProtKB/TrEMBL;Acc:Q9SRR8]		GO:0005739,GO:0009055,GO:0051536,GO:0009507,GO:0009735	mitochondrion|electron carrier activity|iron-sulfur cluster binding|chloroplast|response to cytokinin
PBL12	0	0.0856867	0.158	0.259	0	1	0.61	AT2G26290	protein_coding	Probable serine/threonine-protein kinase PBL12 [Source:UniProtKB/Swiss-Prot;Acc:O64842]		GO:0004672,GO:0005524,GO:0005886,GO:0006468,GO:0016301,GO:0016310	protein kinase activity|ATP binding|plasma membrane|protein phosphorylation|kinase activity|phosphorylation
AT2G28450	0	0.0856748	0.195	0.338	0	1	0.577	AT2G28450	protein_coding	Zinc finger CCCH domain-containing protein 24 [Source:UniProtKB/Swiss-Prot;Acc:Q8L7S3]		GO:0000166,GO:0003676,GO:0003677,GO:0005634,GO:0006396,GO:0008173,GO:0046872	nucleotide binding|nucleic acid binding|DNA binding|nucleus|RNA processing|RNA methyltransferase activity|metal ion binding
OPR2	0	0.0856698	0.407	0.548	0	1	0.743	AT1G76690	protein_coding	OPR2 [Source:UniProtKB/TrEMBL;Acc:A0A178W9S3]		GO:0003959,GO:0005622,GO:0005737,GO:0010181,GO:0031408,GO:0055114,GO:0009611,GO:0009695,GO:0016629	NADPH dehydrogenase activity|intracellular|cytoplasm|FMN binding|oxylipin biosynthetic process|oxidation-reduction process|response to wounding|jasmonic acid biosynthetic process|12-oxophytodienoate reductase activity	path:ath00592	alpha-Linolenic acid metabolism
UBP6	0	0.0854129	0.16	0.327	0	1	0.489	AT1G51710	protein_coding	Ubiquitin carboxyl-terminal hydrolase 6 [Source:UniProtKB/Swiss-Prot;Acc:Q949Y0]		GO:0004843,GO:0005634,GO:0006511,GO:0016579,GO:0036459,GO:0005516,GO:0009506	thiol-dependent ubiquitin-specific protease activity|nucleus|ubiquitin-dependent protein catabolic process|protein deubiquitination|thiol-dependent ubiquitinyl hydrolase activity|calmodulin binding|plasmodesma
CYP89A5	0	0.08539	0.312	0.512	0	1	0.609	AT1G64950	protein_coding	Cytochrome P450, family 89, subfamily A, polypeptide 5 [Source:UniProtKB/TrEMBL;Acc:Q9XIQ1]		GO:0005506,GO:0016020,GO:0016709,GO:0019825,GO:0020037,GO:0044550,GO:0055114,GO:0005783	iron ion binding|membrane|oxidoreductase activity, acting on paired donors, with incorporation or reduction of molecular oxygen, NAD(P)H as one donor, and incorporation of one atom of oxygen|oxygen binding|heme binding|secondary metabolite biosynthetic process|oxidation-reduction process|endoplasmic reticulum
CHC2	0	0.0853242	0.417	0.652	0	1	0.64	AT3G08530	protein_coding	Clathrin heavy chain 2 [Source:UniProtKB/Swiss-Prot;Acc:Q0WLB5]		GO:0005198,GO:0006886,GO:0030130,GO:0030132,GO:0009507,GO:0005886,GO:0016020,GO:0005829,GO:0005515,GO:0009506,GO:0006897,GO:0005794	structural molecule activity|intracellular protein transport|clathrin coat of trans-Golgi network vesicle|clathrin coat of coated pit|chloroplast|plasma membrane|membrane|cytosol|protein binding|plasmodesma|endocytosis|Golgi apparatus	path:ath04144	Endocytosis
ILR1	0	0.0853021	0.205	0.357	0	1	0.574	AT3G02875	protein_coding	IAA-amino acid hydrolase ILR1 [Source:UniProtKB/Swiss-Prot;Acc:P54968]		GO:0006508,GO:0008237,GO:0009507,GO:0010210,GO:0010211,GO:0005783,GO:0009850	proteolysis|metallopeptidase activity|chloroplast|IAA-Phe conjugate hydrolase activity|IAA-Leu conjugate hydrolase activity|endoplasmic reticulum|auxin metabolic process
MED37A	0	0.0852652	0.342	0.575	0	1	0.595	AT5G28540	protein_coding	Mediator of RNA polymerase II transcription subunit 37a [Source:UniProtKB/Swiss-Prot;Acc:Q9LKR3]				path:ath03060,path:ath04141	Protein export|Protein processing in endoplasmic reticulum
ABCF3	0	0.0851542	0.234	0.432	0	1	0.542	AT1G64550	protein_coding	ABC transporter F family member 3 [Source:UniProtKB/Swiss-Prot;Acc:Q8H0V6]		GO:0005215,GO:0005524,GO:0005737,GO:0006810,GO:0016887,GO:0046686,GO:0005829,GO:0042742	transporter activity|ATP binding|cytoplasm|transport|ATPase activity|response to cadmium ion|cytosol|defense response to bacterium
AT2G36930	0	0.0848374	0.638	0.812	0	1	0.786	AT2G36930	protein_coding	Expressed protein [Source:UniProtKB/TrEMBL;Acc:Q9SJL4]		GO:0003676,GO:0008150,GO:0008270	nucleic acid binding|biological_process|zinc ion binding
RPP1A	0	0.0847209	0.928	0.976	0	1	0.951	AT1G01100	protein_coding	60S acidic ribosomal protein P1-1 [Source:UniProtKB/Swiss-Prot;Acc:Q8LCW9]		GO:0003735,GO:0005737,GO:0005840,GO:0006414,GO:0022626,GO:0005886,GO:0005634,GO:0005829	structural constituent of ribosome|cytoplasm|ribosome|translational elongation|cytosolic ribosome|plasma membrane|nucleus|cytosol	path:ath03010	Ribosome
ATEXPA1	0	0.0842761	0.466	0.647	0	1	0.72	AT1G69530	protein_coding	Expansin [Source:UniProtKB/TrEMBL;Acc:C0Z241]		GO:0005576,GO:0005618,GO:0009664,GO:0009826,GO:0009828,GO:0016020,GO:0009505,GO:0006949,GO:0009739,GO:0010114,GO:0010119	extracellular region|cell wall|plant-type cell wall organization|unidimensional cell growth|plant-type cell wall loosening|membrane|plant-type cell wall|syncytium formation|response to gibberellin|response to red light|regulation of stomatal movement
HINT1	0	0.0842616	0.514	0.746	0	1	0.689	AT3G56490	protein_coding	Adenylylsulfatase HINT1 [Source:UniProtKB/Swiss-Prot;Acc:Q8GUN2]		GO:0005080,GO:0008270,GO:0005886,GO:0005777,GO:0006790,GO:0009150,GO:0047627,GO:0005829	protein kinase C binding|zinc ion binding|plasma membrane|peroxisome|sulfur compound metabolic process|purine ribonucleotide metabolic process|adenylylsulfatase activity|cytosol
AT3G62120	0	0.0841602	0.292	0.508	0	1	0.575	AT3G62120	protein_coding	Proline--tRNA ligase, cytoplasmic [Source:UniProtKB/Swiss-Prot;Acc:Q9M1R2]		GO:0004812,GO:0005524,GO:0005737,GO:0006418,GO:0016020,GO:0005829,GO:0009506	aminoacyl-tRNA ligase activity|ATP binding|cytoplasm|tRNA aminoacylation for protein translation|membrane|cytosol|plasmodesma	path:ath00970	Aminoacyl-tRNA biosynthesis
ASN1	0	0.084151	0.209	0.279	0	1	0.749	AT3G47340	protein_coding	DIN6 [Source:UniProtKB/TrEMBL;Acc:A0A178VBT4]		GO:0004066,GO:0005524,GO:0005737,GO:0005829,GO:0006529,GO:0006541,GO:0042803,GO:0070981,GO:0009063,GO:0043617,GO:0009744,GO:0009749,GO:0009750,GO:0009646	asparagine synthase (glutamine-hydrolyzing) activity|ATP binding|cytoplasm|cytosol|asparagine biosynthetic process|glutamine metabolic process|protein homodimerization activity|L-asparagine biosynthetic process|cellular amino acid catabolic process|cellular response to sucrose starvation|response to sucrose|response to glucose|response to fructose|response to absence of light	path:ath00250	Alanine, aspartate and glutamate metabolism
RPL32A	0	0.0841266	0.913	0.968	0	1	0.943	AT4G18100	protein_coding	60S ribosomal protein L32-1 [Source:UniProtKB/Swiss-Prot;Acc:P49211]		GO:0003735,GO:0005737,GO:0005840,GO:0006412,GO:0042254,GO:0005730,GO:0022626,GO:0022625,GO:0005829,GO:0005794	structural constituent of ribosome|cytoplasm|ribosome|translation|ribosome biogenesis|nucleolus|cytosolic ribosome|cytosolic large ribosomal subunit|cytosol|Golgi apparatus	path:ath03010	Ribosome
AT4G30600	0	0.0840546	0.432	0.656	0	1	0.659	AT4G30600	protein_coding	AT4g30600/F17I23_60 [Source:UniProtKB/TrEMBL;Acc:Q9M0A0]		GO:0003924,GO:0005047,GO:0005525,GO:0005785,GO:0005786,GO:0006605,GO:0006614,GO:0005783	GTPase activity|signal recognition particle binding|GTP binding|signal recognition particle receptor complex|signal recognition particle, endoplasmic reticulum targeting|protein targeting|SRP-dependent cotranslational protein targeting to membrane|endoplasmic reticulum	path:ath03060	Protein export
AT2G40430	0	0.0840117	0.177	0.338	0	1	0.524	AT2G40430	protein_coding	CONTAINS InterPro DOMAIN/s: P60-like (InterPro:IPR011687), Tumour suppressor protein Gltscr2 (InterPro:IPR011211); Ha. [Source:TAIR;Acc:AT2G40430]
PAB8	0	0.0838763	0.259	0.428	0	1	0.605	AT1G49760	protein_coding	Polyadenylate-binding protein 8 [Source:UniProtKB/Swiss-Prot;Acc:Q9FXA2]		GO:0000166,GO:0003723,GO:0003743,GO:0005634,GO:0005737,GO:0006417,GO:0016032,GO:0046686,GO:0005829,GO:0005515	nucleotide binding|RNA binding|translation initiation factor activity|nucleus|cytoplasm|regulation of translation|viral process|response to cadmium ion|cytosol|protein binding	path:ath03013,path:ath03015,path:ath03018	RNA transport|mRNA surveillance pathway|RNA degradation
CKA4	0	0.0834435	0.407	0.659	0	1	0.618	AT2G23070	protein_coding	Casein kinase II subunit alpha-4, chloroplastic [Source:UniProtKB/Swiss-Prot;Acc:O64816]				path:ath03008,path:ath04712	Ribosome biogenesis in eukaryotes|Circadian rhythm - plant
CALS10	0	0.0833984	0.177	0.344	0	1	0.515	AT2G36850	protein_coding	Callose synthase 10 [Source:UniProtKB/Swiss-Prot;Acc:Q9SJM0]
RPS20C	0	0.0833531	0.786	0.902	0	1	0.871	AT5G62300	protein_coding	40S ribosomal protein S20-1 [Source:UniProtKB/Swiss-Prot;Acc:P49200]		GO:0003723,GO:0003735,GO:0006412,GO:0009507,GO:0015935,GO:0005618,GO:0022627,GO:0005829,GO:0005794	RNA binding|structural constituent of ribosome|translation|chloroplast|small ribosomal subunit|cell wall|cytosolic small ribosomal subunit|cytosol|Golgi apparatus	path:ath03010	Ribosome
AT4G20150	0	0.0833416	0.53	0.765	0	1	0.693	AT4G20150	protein_coding	Excitatory amino acid transporter [Source:UniProtKB/TrEMBL;Acc:Q94AL6]		GO:0003674,GO:0008150,GO:0009507,GO:0005739,GO:0005774,GO:0005747	molecular_function|biological_process|chloroplast|mitochondrion|vacuolar membrane|mitochondrial respiratory chain complex I
AT5G08660	0	0.0829543	0.154	0.29	0	1	0.531	AT5G08660	protein_coding	D-lactate dehydrogenase (DUF668) [Source:UniProtKB/TrEMBL;Acc:Q9C5B1]
AT1G05163	0	0.0828416	0.42	0.591	0	1	0.711	--	--	--	--	--	--	--	--
OASB	0	0.0827793	0.162	0.338	0	1	0.479	AT2G43750	protein_coding	Cysteine synthase [Source:UniProtKB/TrEMBL;Acc:Q0WW95]		GO:0004124,GO:0006535,GO:0009509,GO:0016740,GO:0030170,GO:0009536,GO:0019344,GO:0005739,GO:0009941,GO:0009507,GO:0009570,GO:0046686,GO:0048046,GO:0005768,GO:0005794,GO:0005802,GO:0009567,GO:0009860,GO:0009735	cysteine synthase activity|cysteine biosynthetic process from serine|chromoplast|transferase activity|pyridoxal phosphate binding|plastid|cysteine biosynthetic process|mitochondrion|chloroplast envelope|chloroplast|chloroplast stroma|response to cadmium ion|apoplast|endosome|Golgi apparatus|trans-Golgi network|double fertilization forming a zygote and endosperm|pollen tube growth|response to cyto…	path:ath01200,path:ath01230,path:ath00920,path:ath00270	Carbon metabolism|Biosynthesis of amino acids|Sulfur metabolism|Cysteine and methionine metabolism
MFP2	0	0.0827486	0.188	0.37	0	1	0.508	AT3G06860	protein_coding	Peroxisomal fatty acid beta-oxidation multifunctional protein MFP2 [Source:UniProtKB/Swiss-Prot;Acc:Q9ZPI5]		GO:0004165,GO:0004300,GO:0005737,GO:0006635,GO:0008692,GO:0009514,GO:0005777,GO:0005730,GO:0005618,GO:0003857,GO:0016508,GO:0005829,GO:0009506	dodecenoyl-CoA delta-isomerase activity|enoyl-CoA hydratase activity|cytoplasm|fatty acid beta-oxidation|3-hydroxybutyryl-CoA epimerase activity|glyoxysome|peroxisome|nucleolus|cell wall|3-hydroxyacyl-CoA dehydrogenase activity|long-chain-enoyl-CoA hydratase activity|cytosol|plasmodesma	path:ath01212,path:ath00071,path:ath00592	Fatty acid metabolism|Fatty acid degradation|alpha-Linolenic acid metabolism
TPP2.1	0	0.0826299	0.393	0.607	0	1	0.647	AT4G20850	protein_coding	Tripeptidyl-peptidase 2 [Source:UniProtKB/Swiss-Prot;Acc:F4JVN6]		GO:0004177,GO:0004252,GO:0005737,GO:0008152,GO:0009507,GO:0005773,GO:0022626,GO:0006508,GO:0008240,GO:0005774,GO:0016020,GO:0005829	aminopeptidase activity|serine-type endopeptidase activity|cytoplasm|metabolic process|chloroplast|vacuole|cytosolic ribosome|proteolysis|tripeptidyl-peptidase activity|vacuolar membrane|membrane|cytosol
AT4G34450	0	0.0825314	0.342	0.594	0	1	0.576	AT4G34450	protein_coding	Coatomer subunit gamma [Source:UniProtKB/Swiss-Prot;Acc:Q0WW26]		GO:0005198,GO:0005634,GO:0006886,GO:0016192,GO:0030126,GO:0030276,GO:0016020,GO:0009507,GO:0005829,GO:0009506,GO:0005886	structural molecule activity|nucleus|intracellular protein transport|vesicle-mediated transport|COPI vesicle coat|clathrin binding|membrane|chloroplast|cytosol|plasmodesma|plasma membrane
AT1G22930	0	0.0823132	0.309	0.526	0	1	0.587	AT1G22930	protein_coding	T-complex protein 11 [Source:UniProtKB/TrEMBL;Acc:O23129]		GO:0005634,GO:0008150,GO:0009506	nucleus|biological_process|plasmodesma
APM1	0	0.0821694	0.149	0.297	0	1	0.502	AT4G33090	protein_coding	Aminopeptidase [Source:UniProtKB/TrEMBL;Acc:A0A178UWR6]		GO:0005634,GO:0005783,GO:0006508,GO:0008270,GO:0031090,GO:0042277,GO:0043171,GO:0070006,GO:0004177,GO:0005886,GO:0009926,GO:0010013,GO:0005829	nucleus|endoplasmic reticulum|proteolysis|zinc ion binding|organelle membrane|peptide binding|peptide catabolic process|metalloaminopeptidase activity|aminopeptidase activity|plasma membrane|auxin polar transport|N-1-naphthylphthalamic acid binding|cytosol
GDPDL3	0	0.0821331	0.174	0.333	0	1	0.523	AT4G26690	protein_coding	Glycerophosphodiester phosphodiesterase GDPDL3 [Source:UniProtKB/Swiss-Prot;Acc:Q9SZ11]
EBF2	0	0.08208	0.162	0.32	0	1	0.506	AT5G25350	protein_coding	EIN3-binding F-box protein 2 [Source:UniProtKB/Swiss-Prot;Acc:Q708Y0]		GO:0005634,GO:0009873,GO:0016567,GO:0005515,GO:0006511,GO:0009723,GO:0010105,GO:0019005	nucleus|ethylene-activated signaling pathway|protein ubiquitination|protein binding|ubiquitin-dependent protein catabolic process|response to ethylene|negative regulation of ethylene-activated signaling pathway|SCF ubiquitin ligase complex	path:ath04075	Plant hormone signal transduction
AT2G23120	0	0.0819616	0.856	0.927	0	1	0.923	AT2G23120	protein_coding	Expressed protein [Source:UniProtKB/TrEMBL;Acc:Q8S8R1]		GO:0003674,GO:0008150,GO:0005886,GO:0005829	molecular_function|biological_process|plasma membrane|cytosol
AT3G62010	0	0.0819084	0.286	0.48	0	1	0.596	AT3G62010	protein_coding	Metal ion-binding protein [Source:UniProtKB/TrEMBL;Acc:F4IX22]		GO:0005634,GO:0005829	nucleus|cytosol
AT5G25770	0	0.0818893	0.251	0.454	0	1	0.553	AT5G25770	protein_coding	Alpha/beta-Hydrolases superfamily protein [Source:UniProtKB/TrEMBL;Acc:A8MQE3]		GO:0008150,GO:0009507,GO:0016787	biological_process|chloroplast|hydrolase activity
RFS2	0	0.0818669	0.192	0.318	0	1	0.604	AT3G57520	protein_coding	Probable galactinol--sucrose galactosyltransferase 2 [Source:UniProtKB/Swiss-Prot;Acc:Q94A08]				path:ath00052	Galactose metabolism
TPL	0	0.0814413	0.23	0.436	0	1	0.528	AT1G15750	protein_coding	Protein TOPLESS [Source:UniProtKB/Swiss-Prot;Acc:Q94AI7]		GO:0005634,GO:0006351,GO:0005515,GO:0010072,GO:0009733,GO:0010051,GO:0042803,GO:0045892,GO:0005829,GO:0009867	nucleus|transcription, DNA-templated|protein binding|primary shoot apical meristem specification|response to auxin|xylem and phloem pattern formation|protein homodimerization activity|negative regulation of transcription, DNA-templated|cytosol|jasmonic acid mediated signaling pathway
AT4G25390	0	0.0813934	0.212	0.377	0	1	0.562	AT4G25390	protein_coding	Receptor-like serine/threonine-protein kinase At4g25390 [Source:UniProtKB/Swiss-Prot;Acc:Q9STJ8]		GO:0004674,GO:0005524,GO:0005886,GO:0006468,GO:0016021,GO:0016301	protein serine/threonine kinase activity|ATP binding|plasma membrane|protein phosphorylation|integral component of membrane|kinase activity
AT1G56140	0	0.0813737	0.152	0.29	0	1	0.524	AT1G56140	protein_coding	Probable LRR receptor-like serine/threonine-protein kinase At1g56140 [Source:UniProtKB/Swiss-Prot;Acc:C0LGH3]		GO:0004672,GO:0005524,GO:0005886,GO:0006468,GO:0016021	protein kinase activity|ATP binding|plasma membrane|protein phosphorylation|integral component of membrane
AT3G44190	0	0.0813232	0.618	0.771	0	1	0.802	AT3G44190	protein_coding	At3g44190 [Source:UniProtKB/TrEMBL;Acc:Q9LXP4]		GO:0005737,GO:0009055,GO:0016491,GO:0055114,GO:0005794	cytoplasm|electron carrier activity|oxidoreductase activity|oxidation-reduction process|Golgi apparatus
PUMP1	0	0.081138	0.342	0.571	0	1	0.599	AT3G54110	protein_coding	UCP1 [Source:UniProtKB/TrEMBL;Acc:A0A178V8U1]		GO:0003735,GO:0005739,GO:0005743,GO:0006412,GO:0006810,GO:0006839,GO:0016021,GO:0017077,GO:0009507,GO:0009853,GO:0005774,GO:0009506	structural constituent of ribosome|mitochondrion|mitochondrial inner membrane|translation|transport|mitochondrial transport|integral component of membrane|oxidative phosphorylation uncoupler activity|chloroplast|photorespiration|vacuolar membrane|plasmodesma
AT4G28400	0	0.0811114	0.259	0.469	0	1	0.552	AT4G28400	protein_coding	Probable protein phosphatase 2C 58 [Source:UniProtKB/Swiss-Prot;Acc:Q93YW5]		GO:0004722,GO:0005575,GO:0006470,GO:0046872	protein serine/threonine phosphatase activity|cellular_component|protein dephosphorylation|metal ion binding
AT5G08680	0	0.0810453	0.281	0.508	0	1	0.553	AT5G08680	protein_coding	ATP synthase subunit beta-3, mitochondrial [Source:UniProtKB/Swiss-Prot;Acc:Q9C5A9]		GO:0005524,GO:0005739,GO:0015986,GO:0015991,GO:0046933,GO:0000275,GO:0046686,GO:0005507,GO:0016020,GO:0005753,GO:0005829,GO:0005794	ATP binding|mitochondrion|ATP synthesis coupled proton transport|ATP hydrolysis coupled proton transport|proton-transporting ATP synthase activity, rotational mechanism|mitochondrial proton-transporting ATP synthase complex, catalytic core F(1)|response to cadmium ion|copper ion binding|membrane|mitochondrial proton-transporting ATP synthase complex|cytosol|Golgi apparatus	path:ath00190	Oxidative phosphorylation
MPK17	0	0.0810111	0.259	0.485	0	1	0.534	AT2G01450	protein_coding	Mitogen-activated protein kinase 17 [Source:UniProtKB/Swiss-Prot;Acc:Q84M93]		GO:0005524,GO:0005634,GO:0004707,GO:0007165,GO:0004674,GO:0046777	ATP binding|nucleus|MAP kinase activity|signal transduction|protein serine/threonine kinase activity|protein autophosphorylation
AT3G48180	0	0.0809016	0.38	0.542	0	1	0.701	AT3G48180	protein_coding	At3g48180 [Source:UniProtKB/TrEMBL;Acc:Q9STS0]		GO:0003674,GO:0005575,GO:0008150	molecular_function|cellular_component|biological_process
UBP1C	0	0.0807628	0.261	0.488	0	1	0.535	AT3G14100	protein_coding	Oligouridylate-binding protein 1C [Source:UniProtKB/Swiss-Prot;Acc:Q9LJH8]		GO:0000166,GO:0003723,GO:0005634,GO:0006397,GO:0003730,GO:0005829	nucleotide binding|RNA binding|nucleus|mRNA processing|mRNA 3'-UTR binding|cytosol
NIT3	0	0.0806953	0.188	0.339	0	1	0.555	AT3G44320	protein_coding	Nitrilase 3 [Source:UniProtKB/Swiss-Prot;Acc:P46010]		GO:0005886,GO:0006807,GO:0000257,GO:0019762,GO:0009970,GO:0080109,GO:0046686,GO:0080061	plasma membrane|nitrogen compound metabolic process|nitrilase activity|glucosinolate catabolic process|cellular response to sulfate starvation|indole-3-acetonitrile nitrile hydratase activity|response to cadmium ion|indole-3-acetonitrile nitrilase activity	path:ath00910,path:ath00380,path:ath00460	Nitrogen metabolism|Tryptophan metabolism|Cyanoamino acid metabolism
ML1	0	0.080669	0.248	0.47	0	1	0.528	AT5G61960	protein_coding	Protein MEI2-like 1 [Source:UniProtKB/Swiss-Prot;Acc:Q8W4I9]		GO:0000166,GO:0003723,GO:0005634,GO:0006351,GO:0006355,GO:0051321,GO:0005515,GO:0048507,GO:0045836	nucleotide binding|RNA binding|nucleus|transcription, DNA-templated|regulation of transcription, DNA-templated|meiotic cell cycle|protein binding|meristem development|positive regulation of meiotic nuclear division
AT4G15610	0	0.0805412	0.945	0.941	0	1	1.004	AT4G15610	protein_coding	CASP-like protein 1D1 [Source:UniProtKB/Swiss-Prot;Acc:Q9FE29]
VAMP721	0	0.080348	0.236	0.457	0	1	0.516	AT1G04750	protein_coding	Putative vesicle-associated membrane protein, synaptobrevin 7B [Source:UniProtKB/TrEMBL;Acc:Q681L9]		GO:0000149,GO:0005484,GO:0006887,GO:0006906,GO:0016020,GO:0016021,GO:0016192,GO:0031201,GO:0031901,GO:0005768,GO:0005886,GO:0009506,GO:0005622,GO:0005623,GO:0009504,GO:0009920,GO:0072661	SNARE binding|SNAP receptor activity|exocytosis|vesicle fusion|membrane|integral component of membrane|vesicle-mediated transport|SNARE complex|early endosome membrane|endosome|plasma membrane|plasmodesma|intracellular|cell|cell plate|cell plate formation involved in plant-type cell wall biogenesis|protein targeting to plasma membrane
AT5G37475	0	0.0801717	0.157	0.33	0	1	0.476	AT5G37475	protein_coding	Eukaryotic translation initiation factor 3 subunit J [Source:UniProtKB/TrEMBL;Acc:Q8GRX2]		GO:0001731,GO:0005737,GO:0006446,GO:0016282,GO:0033290,GO:0005829,GO:0009506	formation of translation preinitiation complex|cytoplasm|regulation of translational initiation|eukaryotic 43S preinitiation complex|eukaryotic 48S preinitiation complex|cytosol|plasmodesma	path:ath03013	RNA transport
RPS29C.2	0	0.0800148	0.833	0.933	0	1	0.893	AT4G33865	protein_coding	40S ribosomal protein S29 [Source:UniProtKB/Swiss-Prot;Acc:Q680P8]		GO:0003735,GO:0005840,GO:0006412,GO:0022627	structural constituent of ribosome|ribosome|translation|cytosolic small ribosomal subunit	path:ath03010	Ribosome
RPT5A	0	0.0799762	0.365	0.633	0	1	0.577	AT3G05530	protein_coding	26S proteasome regulatory subunit 6A homolog A [Source:UniProtKB/Swiss-Prot;Acc:Q9SEI2]		GO:0005524,GO:0005634,GO:0016887,GO:0017025,GO:0030433,GO:0031595,GO:0031597,GO:0036402,GO:0045899,GO:0006511,GO:0005516,GO:0005737,GO:0009553,GO:0009555,GO:0010498,GO:0000502,GO:0005829,GO:0008540	ATP binding|nucleus|ATPase activity|TBP-class protein binding|ER-associated ubiquitin-dependent protein catabolic process|nuclear proteasome complex|cytosolic proteasome complex|proteasome-activating ATPase activity|positive regulation of RNA polymerase II transcriptional preinitiation complex assembly|ubiquitin-dependent protein catabolic process|calmodulin binding|cytoplasm|embryo sac developme…	path:ath03050	Proteasome
AIR12	0	0.079857	0.589	0.721	0	1	0.817	AT3G07390	protein_coding	AIR12 [Source:UniProtKB/TrEMBL;Acc:A0A178VEI7]		GO:0005886,GO:0005201,GO:0005576,GO:0009733,GO:0010102,GO:0030198,GO:0031225,GO:0046658	plasma membrane|extracellular matrix structural constituent|extracellular region|response to auxin|lateral root morphogenesis|extracellular matrix organization|anchored component of membrane|anchored component of plasma membrane
RIN2	0	0.0797225	0.134	0.288	0	1	0.465	AT4G25230	protein_coding	E3 ubiquitin protein ligase RIN2 [Source:UniProtKB/Swiss-Prot;Acc:Q8VYC8]		GO:0000209,GO:0008270,GO:0009626,GO:0016021,GO:0016874,GO:0042787,GO:0043161,GO:0061630,GO:0004842,GO:0005515,GO:0005886,GO:0034052	protein polyubiquitination|zinc ion binding|plant-type hypersensitive response|integral component of membrane|ligase activity|protein ubiquitination involved in ubiquitin-dependent protein catabolic process|proteasome-mediated ubiquitin-dependent protein catabolic process|ubiquitin protein ligase activity|ubiquitin-protein transferase activity|protein binding|plasma membrane|positive regulation o…	path:ath04141	Protein processing in endoplasmic reticulum
CAD1.1	0	0.0796348	0.227	0.415	0	1	0.547	AT1G72680	protein_coding	CAD1 [Source:UniProtKB/TrEMBL;Acc:A0A178WLT3]		GO:0005737,GO:0008270,GO:0009507,GO:0045551,GO:0046938,GO:0052747,GO:0055114,GO:0016756,GO:0006955,GO:0008219,GO:0009626,GO:0010337,GO:0046685,GO:0046686,GO:0009809,GO:0042344,GO:0042742,GO:0052544,GO:0005829,GO:0015446,GO:0015700,GO:0071992,GO:0005507,GO:0046870	cytoplasm|zinc ion binding|chloroplast|cinnamyl-alcohol dehydrogenase activity|phytochelatin biosynthetic process|sinapyl alcohol dehydrogenase activity|oxidation-reduction process|glutathione gamma-glutamylcysteinyltransferase activity|immune response|cell death|plant-type hypersensitive response|regulation of salicylic acid metabolic process|response to arsenic-containing substance|response to …	path:ath00940	Phenylpropanoid biosynthesis
ASA1	0	0.0795916	0.501	0.666	0	1	0.752	AT5G05730	protein_coding	Anthranilate synthase alpha subunit 1 [Source:UniProtKB/TrEMBL;Acc:F4K0T5]		GO:0000162,GO:0004049,GO:0009507,GO:0009617,GO:0046872,GO:0005950,GO:0009611,GO:0009723,GO:0009851,GO:0010600,GO:0010311,GO:0009570	tryptophan biosynthetic process|anthranilate synthase activity|chloroplast|response to bacterium|metal ion binding|anthranilate synthase complex|response to wounding|response to ethylene|auxin biosynthetic process|regulation of auxin biosynthetic process|lateral root formation|chloroplast stroma	path:ath01230,path:ath00400	Biosynthesis of amino acids|Phenylalanine, tyrosine and tryptophan biosynthesis
IAA16	0	0.0792856	0.637	0.798	0	1	0.798	AT3G04730	protein_coding	Auxin-responsive protein IAA16 [Source:UniProtKB/Swiss-Prot;Acc:O24407]		GO:0005634,GO:0006351,GO:0006355,GO:0009734,GO:0003700,GO:0009733,GO:0005515	nucleus|transcription, DNA-templated|regulation of transcription, DNA-templated|auxin-activated signaling pathway|transcription factor activity, sequence-specific DNA binding|response to auxin|protein binding	path:ath04075	Plant hormone signal transduction
CSLE1	0	0.0792106	0.301	0.502	0	1	0.6	AT1G55850	protein_coding	Cellulose synthase-like protein E1 [Source:UniProtKB/Swiss-Prot;Acc:Q8VZK9]		GO:0000139,GO:0000271,GO:0005789,GO:0005794,GO:0009832,GO:0016021,GO:0016757,GO:0016759,GO:0016760,GO:0030244,GO:0071555,GO:0005783,GO:0005886	Golgi membrane|polysaccharide biosynthetic process|endoplasmic reticulum membrane|Golgi apparatus|plant-type cell wall biogenesis|integral component of membrane|transferase activity, transferring glycosyl groups|cellulose synthase activity|cellulose synthase (UDP-forming) activity|cellulose biosynthetic process|cell wall organization|endoplasmic reticulum|plasma membrane
2024-04-01	0	0.0789991	0.554	0.716	0	1	0.774	AT4G04610	protein_coding	5'-adenylylsulfate reductase 1, chloroplastic [Source:UniProtKB/Swiss-Prot;Acc:P92979]		GO:0009507,GO:0019344,GO:0033741,GO:0045454,GO:0046872,GO:0051539,GO:0009973,GO:0009536,GO:0009534,GO:0009570,GO:0000103,GO:0019419,GO:0055114	chloroplast|cysteine biosynthetic process|adenylyl-sulfate reductase (glutathione) activity|cell redox homeostasis|metal ion binding|4 iron, 4 sulfur cluster binding|adenylyl-sulfate reductase activity|plastid|chloroplast thylakoid|chloroplast stroma|sulfate assimilation|sulfate reduction|oxidation-reduction process	path:ath00920	Sulfur metabolism
UPL1	0	0.07898	0.137	0.255	0	1	0.537	AT1G55860	protein_coding	E3 ubiquitin-protein ligase UPL1 [Source:UniProtKB/Swiss-Prot;Acc:Q8GY23]		GO:0004842,GO:0005634,GO:0016567,GO:0016874,GO:0042787,GO:0000151,GO:0006511,GO:0005739,GO:0016020,GO:0005829,GO:0009506	ubiquitin-protein transferase activity|nucleus|protein ubiquitination|ligase activity|protein ubiquitination involved in ubiquitin-dependent protein catabolic process|ubiquitin ligase complex|ubiquitin-dependent protein catabolic process|mitochondrion|membrane|cytosol|plasmodesma	path:ath04120	Ubiquitin mediated proteolysis
PMP	0	0.0789564	0.134	0.268	0	1	0.5	AT3G24160	protein_coding	PMP [Source:UniProtKB/TrEMBL;Acc:A0A384KKU3]		GO:0003674,GO:0008150,GO:0016021,GO:0005783,GO:0005774,GO:0016020,GO:0005794	molecular_function|biological_process|integral component of membrane|endoplasmic reticulum|vacuolar membrane|membrane|Golgi apparatus
PRP19B	0	0.0787631	0.363	0.585	0	1	0.621	AT2G33340	protein_coding	Pre-mRNA-processing factor 19 homolog 2 [Source:UniProtKB/Swiss-Prot;Acc:O22785]				path:ath03040,path:ath04120	Spliceosome|Ubiquitin mediated proteolysis
AT5G15320	0	0.0787553	0.465	0.698	0	1	0.666	AT5G15320	protein_coding	ATP synthase E chain [Source:UniProtKB/TrEMBL;Acc:Q8GXE7]		GO:0003674,GO:0008150,GO:0009507,GO:0016021	molecular_function|biological_process|chloroplast|integral component of membrane
MSBP2	0	0.078743	0.285	0.507	0	1	0.562	AT3G48890	protein_coding	Membrane steroid-binding protein 2 [Source:UniProtKB/Swiss-Prot;Acc:Q9M2Z4]
FAD2	0	0.0785557	0.825	0.921	0	1	0.896	AT3G12120	protein_coding	FAD2 [Source:UniProtKB/TrEMBL;Acc:A0A178VIK7]		GO:0005634,GO:0005783,GO:0005789,GO:0006636,GO:0016021,GO:0016717,GO:0055114,GO:0045485	nucleus|endoplasmic reticulum|endoplasmic reticulum membrane|unsaturated fatty acid biosynthetic process|integral component of membrane|oxidoreductase activity, acting on paired donors, with oxidation of a pair of donors resulting in the reduction of molecular oxygen to two molecules of water|oxidation-reduction process|omega-6 fatty acid desaturase activity	path:ath01212,path:ath01040	Fatty acid metabolism|Biosynthesis of unsaturated fatty acids
RPS14C	0	0.0784861	0.458	0.69	0	1	0.664	AT3G52580	protein_coding	40S ribosomal protein S14-3 [Source:UniProtKB/Swiss-Prot;Acc:P42036]		GO:0005737,GO:0003735,GO:0006412,GO:0022627,GO:0005829	cytoplasm|structural constituent of ribosome|translation|cytosolic small ribosomal subunit|cytosol	path:ath03010	Ribosome
AT3G23325	0	0.0783891	0.166	0.356	0	1	0.466	AT3G23325	protein_coding	Uncharacterized protein At3g23325 [Source:UniProtKB/Swiss-Prot;Acc:Q9LW64]		GO:0003674,GO:0005634,GO:0006397	molecular_function|nucleus|mRNA processing	path:ath03040	Spliceosome
ARL2	0	0.078356	0.194	0.397	0	1	0.489	AT2G18390	protein_coding	TTN5 [Source:UniProtKB/TrEMBL;Acc:A0A178VQD7]		GO:0005634,GO:0006457,GO:0016020	nucleus|protein folding|membrane
SR30	0	0.0780183	0.242	0.439	0	1	0.551	AT1G09140	protein_coding	Serine/arginine-rich splicing factor SR30 [Source:UniProtKB/Swiss-Prot;Acc:Q9XFR5]		GO:0000166,GO:0003723,GO:0005634,GO:0005681,GO:0005737,GO:0003729,GO:0006376,GO:0048024,GO:0035061,GO:0016607,GO:0005515	nucleotide binding|RNA binding|nucleus|spliceosomal complex|cytoplasm|mRNA binding|mRNA splice site selection|regulation of mRNA splicing, via spliceosome|interchromatin granule|nuclear speck|protein binding	path:ath03040	Spliceosome
ACO1.1	0	0.0779935	0.403	0.651	0	1	0.619	AT4G35830	protein_coding	Aconitate hydratase [Source:UniProtKB/TrEMBL;Acc:A0A178V2T4]		GO:0003994,GO:0005737,GO:0006099,GO:0006952,GO:0008152,GO:0009693,GO:0009815,GO:0031418,GO:0046872,GO:0051539,GO:0055114,GO:0005739,GO:0051365,GO:0005773,GO:0005829,GO:0006101,GO:0006102,GO:0048027,GO:0005886,GO:0009651,GO:0071398,GO:0048046,GO:0005507,GO:0071281,GO:0071732,GO:0009506	aconitate hydratase activity|cytoplasm|tricarboxylic acid cycle|defense response|metabolic process|ethylene biosynthetic process|1-aminocyclopropane-1-carboxylate oxidase activity|L-ascorbic acid binding|metal ion binding|4 iron, 4 sulfur cluster binding|oxidation-reduction process|mitochondrion|cellular response to potassium ion starvation|vacuole|cytosol|citrate metabolic process|isocitrate met…	path:ath01200,path:ath01210,path:ath01230,path:ath00020,path:ath00630	Carbon metabolism|2-Oxocarboxylic acid metabolism|Biosynthesis of amino acids|Citrate cycle (TCA cycle)|Glyoxylate and dicarboxylate metabolism
ACA11	0	0.0779306	0.217	0.392	0	1	0.554	AT3G57330	protein_coding	Putative calcium-transporting ATPase 11, plasma membrane-type [Source:UniProtKB/Swiss-Prot;Acc:Q9M2L4]		GO:0005388,GO:0005516,GO:0005524,GO:0005887,GO:0046872,GO:0070588,GO:0005773,GO:0005774,GO:0005886,GO:0009507,GO:0009705,GO:0042742,GO:0043069,GO:0055081,GO:0005794	calcium-transporting ATPase activity|calmodulin binding|ATP binding|integral component of plasma membrane|metal ion binding|calcium ion transmembrane transport|vacuole|vacuolar membrane|plasma membrane|chloroplast|plant-type vacuole membrane|defense response to bacterium|negative regulation of programmed cell death|anion homeostasis|Golgi apparatus
AT4G37090	0	0.0778688	0.168	0.347	0	1	0.484	AT4G37090	protein_coding	UDP-N-acetylmuramoyl-L-alanyl-D-glutamate-2, 6-diaminopimelate ligase [Source:UniProtKB/TrEMBL;Acc:O23177]		GO:0003674,GO:0005634,GO:0008150	molecular_function|nucleus|biological_process
RALFL33	0	0.0778642	0.185	0.376	0	1	0.492	AT4G15800	protein_coding	Protein RALF-like 33 [Source:UniProtKB/Swiss-Prot;Acc:Q8L9P8]		GO:0005576,GO:0019722,GO:0004871,GO:0007267,GO:0048046,GO:0009505,GO:0009506	extracellular region|calcium-mediated signaling|signal transducer activity|cell-cell signaling|apoplast|plant-type cell wall|plasmodesma
AT4G26910	0	0.0778217	0.151	0.327	0	1	0.462	AT4G26910	protein_coding	Dihydrolipoyllysine-residue succinyltransferase component of 2-oxoglutarate dehydrogenase complex 2, mitochondrial [Source:UniProtKB/Swiss-Prot;Acc:Q8H107]		GO:0004149,GO:0005739,GO:0006099,GO:0016746,GO:0033512,GO:0045252,GO:0016020,GO:0008270	dihydrolipoyllysine-residue succinyltransferase activity|mitochondrion|tricarboxylic acid cycle|transferase activity, transferring acyl groups|L-lysine catabolic process to acetyl-CoA via saccharopine|oxoglutarate dehydrogenase complex|membrane|zinc ion binding	path:ath01200,path:ath00020,path:ath00310	Carbon metabolism|Citrate cycle (TCA cycle)|Lysine degradation
MDAR2	0	0.0777707	0.522	0.726	0	1	0.719	AT5G03630	protein_coding	Monodehydroascorbate reductase 2 [Source:UniProtKB/Swiss-Prot;Acc:Q93WJ8]				path:ath00053	Ascorbate and aldarate metabolism
FACE1	0	0.0776575	0.159	0.326	0	1	0.488	AT4G01320	protein_coding	CAAX prenyl protease 1 homolog [Source:UniProtKB/Swiss-Prot;Acc:Q8RX88]				path:ath00900	Terpenoid backbone biosynthesis
KING1	0	0.0776218	0.302	0.534	0	1	0.566	AT3G48530	protein_coding	SNF1-related protein kinase regulatory subunit gamma-1 [Source:UniProtKB/Swiss-Prot;Acc:Q8LBB2]		GO:0003824,GO:0005524,GO:0005975,GO:0006633,GO:0042128,GO:0009505,GO:0019887	catalytic activity|ATP binding|carbohydrate metabolic process|fatty acid biosynthetic process|nitrate assimilation|plant-type cell wall|protein kinase regulator activity
AE7	0	0.0775626	0.183	0.386	0	1	0.474	AT1G68310	protein_coding	Protein of unknown function (DUF59) [Source:TAIR;Acc:AT1G68310]		GO:0005634,GO:0005737,GO:0007059,GO:0010209,GO:0009944,GO:0042127,GO:0051726,GO:0006259,GO:0016226,GO:1990067,GO:2001022	nucleus|cytoplasm|chromosome segregation|vacuolar sorting signal binding|polarity specification of adaxial/abaxial axis|regulation of cell proliferation|regulation of cell cycle|DNA metabolic process|iron-sulfur cluster assembly|intrachromosomal DNA recombination|positive regulation of response to DNA damage stimulus
AT2G35730	0	0.0774618	0.191	0.32	0	1	0.597	AT2G35730	protein_coding	At2g35730 [Source:UniProtKB/TrEMBL;Acc:Q9ZQP5]		GO:0005739,GO:0046872	mitochondrion|metal ion binding
AT2G27720	0	0.0773394	0.913	0.969	0	1	0.942	AT2G27720	protein_coding	60S acidic ribosomal protein family [Source:UniProtKB/TrEMBL;Acc:F4IGR4]		GO:0003735,GO:0005737,GO:0005840,GO:0006414,GO:0005634,GO:0009409,GO:0022626,GO:0016020,GO:0005829,GO:0005794	structural constituent of ribosome|cytoplasm|ribosome|translational elongation|nucleus|response to cold|cytosolic ribosome|membrane|cytosol|Golgi apparatus	path:ath03010	Ribosome
GDPD2	0	0.0772586	0.153	0.276	0	1	0.554	AT5G41080	protein_coding	Glycerophosphodiester phosphodiesterase GDPD2 [Source:UniProtKB/Swiss-Prot;Acc:Q9FLM1]		GO:0005737,GO:0006071,GO:0006629,GO:0008081,GO:0008889,GO:0030643,GO:0046475	cytoplasm|glycerol metabolic process|lipid metabolic process|phosphoric diester hydrolase activity|glycerophosphodiester phosphodiesterase activity|cellular phosphate ion homeostasis|glycerophospholipid catabolic process
AT2G34250	0	0.077198	0.377	0.634	0	1	0.595	AT2G34250	protein_coding	AT2G34250 protein [Source:UniProtKB/TrEMBL;Acc:O80774]		GO:0009306,GO:0015031,GO:0015450,GO:0016020,GO:0016021,GO:0005794	protein secretion|protein transport|P-P-bond-hydrolysis-driven protein transmembrane transporter activity|membrane|integral component of membrane|Golgi apparatus	path:ath03060,path:ath04141,path:ath04145	Protein export|Protein processing in endoplasmic reticulum|Phagosome
AT5G59490	0	0.0769901	0.164	0.273	0	1	0.601	AT5G59490	protein_coding	At5g59490 [Source:UniProtKB/TrEMBL;Acc:Q7XJ55]		GO:0005634,GO:0008152,GO:0016787	nucleus|metabolic process|hydrolase activity
AT4G33150	0	0.0768857	0.211	0.363	0	1	0.581	AT4G33150	protein_coding	Lysine-ketoglutarate reductase/saccharopine dehydrogenase bifunctional enzyme [Source:UniProtKB/TrEMBL;Acc:F4JVY8]		GO:0005739,GO:0055114,GO:0047130,GO:0004753,GO:0005737,GO:0005829,GO:0019477,GO:0080167	mitochondrion|oxidation-reduction process|saccharopine dehydrogenase (NADP+, L-lysine-forming) activity|saccharopine dehydrogenase activity|cytoplasm|cytosol|L-lysine catabolic process|response to karrikin	path:ath00310	Lysine degradation
RPS5A	0	0.0768268	0.568	0.756	0	1	0.751	AT2G37270	protein_coding	40S ribosomal protein S5-1 [Source:UniProtKB/Swiss-Prot;Acc:Q9ZUT9]		GO:0000028,GO:0003729,GO:0003735,GO:0005737,GO:0005840,GO:0006412,GO:0019843,GO:0022627,GO:0009507,GO:0005773,GO:0022626,GO:0005618,GO:0005886,GO:0009506	ribosomal small subunit assembly|mRNA binding|structural constituent of ribosome|cytoplasm|ribosome|translation|rRNA binding|cytosolic small ribosomal subunit|chloroplast|vacuole|cytosolic ribosome|cell wall|plasma membrane|plasmodesma	path:ath03010	Ribosome
FC1	0	0.0767961	0.226	0.43	0	1	0.526	AT5G26030	protein_coding	Ferrochelatase-1, chloroplastic/mitochondrial [Source:UniProtKB/Swiss-Prot;Acc:P42043]				path:ath00860	Porphyrin and chlorophyll metabolism
ZAT8	0	0.0767669	0.621	0.716	0	1	0.867	AT3G46080	protein_coding	Zinc finger protein ZAT8 [Source:UniProtKB/Swiss-Prot;Acc:Q9LX85]	AT3G46080.1	GO:0003676,GO:0005634,GO:0006351,GO:0008270,GO:0046872,GO:0003700,GO:0006355,GO:0010200	nucleic acid binding|nucleus|transcription, DNA-templated|zinc ion binding|metal ion binding|transcription factor activity, sequence-specific DNA binding|regulation of transcription, DNA-templated|response to chitin
PUP18	0	0.0766928	0.499	0.672	0	1	0.743	AT1G57990	protein_coding	PUP18 [Source:UniProtKB/TrEMBL;Acc:A0A178WC51]		GO:0005345,GO:0009507,GO:0016021,GO:0006863,GO:0016020,GO:0005886	purine nucleobase transmembrane transporter activity|chloroplast|integral component of membrane|purine nucleobase transport|membrane|plasma membrane
FAX5	0	0.0765243	0.599	0.732	0	1	0.818	AT1G50740	protein_coding	Protein FATTY ACID EXPORT 5 [Source:UniProtKB/Swiss-Prot;Acc:Q9C6T7]		GO:0003674,GO:0005739,GO:0008150,GO:0016021	molecular_function|mitochondrion|biological_process|integral component of membrane
AKR4C8	0	0.0763764	0.31	0.529	0	1	0.586	AT2G37760	protein_coding	Aldo-keto reductase family 4 member C8 [Source:UniProtKB/Swiss-Prot;Acc:O80944]		GO:0005737,GO:0009636,GO:0046686,GO:0004033,GO:0009409,GO:0009414,GO:0009651,GO:0016229,GO:0055114,GO:0070401,GO:0005829	cytoplasm|response to toxic substance|response to cadmium ion|aldo-keto reductase (NADP) activity|response to cold|response to water deprivation|response to salt stress|steroid dehydrogenase activity|oxidation-reduction process|NADP+ binding|cytosol
AT1G02360	0	0.0761965	0.331	0.397	0	1	0.834	AT1G02360	protein_coding	Chitinase family protein [Source:TAIR;Acc:AT1G02360]		GO:0004568,GO:0005576,GO:0005975,GO:0006032,GO:0016998,GO:0050832	chitinase activity|extracellular region|carbohydrate metabolic process|chitin catabolic process|cell wall macromolecule catabolic process|defense response to fungus
MTACP2	0	0.0761834	0.541	0.76	0	1	0.712	AT1G65290	protein_coding	Acyl carrier protein 2, mitochondrial [Source:UniProtKB/Swiss-Prot;Acc:O80800]				path:ath00190	Oxidative phosphorylation
ABCB1	0	0.0761778	0.222	0.406	0	1	0.547	AT2G36910	protein_coding	ABC transporter B family member 1 [Source:UniProtKB/Swiss-Prot;Acc:Q9ZR72]		GO:0005524,GO:0005886,GO:0009734,GO:0010540,GO:0010541,GO:0016021,GO:0042626,GO:0055085,GO:0005516,GO:0005515,GO:0008361,GO:0009637,GO:0009639,GO:0009640,GO:0009733,GO:0009958,GO:0043481,GO:0009926,GO:0010329,GO:0009624,GO:0048443,GO:0009506,GO:0010315,GO:0010328	ATP binding|plasma membrane|auxin-activated signaling pathway|basipetal auxin transport|acropetal auxin transport|integral component of membrane|ATPase activity, coupled to transmembrane movement of substances|transmembrane transport|calmodulin binding|protein binding|regulation of cell size|response to blue light|response to red or far red light|photomorphogenesis|response to auxin|positive grav…	path:ath02010	ABC transporters
RFNR1	0	0.0760824	0.181	0.32	0	1	0.566	AT4G05390	protein_coding	Ferredoxin--NADP reductase, root isozyme 1, chloroplastic [Source:UniProtKB/Swiss-Prot;Acc:Q9M0V6]		GO:0004324,GO:0009507,GO:0015979,GO:0016491,GO:0055114,GO:0005507	ferredoxin-NADP+ reductase activity|chloroplast|photosynthesis|oxidoreductase activity|oxidation-reduction process|copper ion binding	path:ath00195	Photosynthesis
AT3G25840	0	0.0758834	0.177	0.38	0	1	0.466	AT3G25840	protein_coding	Protein kinase superfamily protein [Source:UniProtKB/TrEMBL;Acc:Q8RWN3]		GO:0004672,GO:0005524,GO:0005634,GO:0005737,GO:0006468	protein kinase activity|ATP binding|nucleus|cytoplasm|protein phosphorylation
VHA-B1	0	0.0757597	0.268	0.501	0	1	0.535	AT1G76030	protein_coding	V-type proton ATPase subunit B1 [Source:UniProtKB/Swiss-Prot;Acc:P11574]				path:ath00190,path:ath04145	Oxidative phosphorylation|Phagosome
AT5G35200	0	0.0755415	0.229	0.438	0	1	0.523	AT5G35200	protein_coding	Putative clathrin assembly protein At5g35200 [Source:UniProtKB/Swiss-Prot;Acc:Q9LHS0]		GO:0005545,GO:0005794,GO:0005905,GO:0006897,GO:0030136,GO:0030276,GO:0048268,GO:0005886	1-phosphatidylinositol binding|Golgi apparatus|clathrin-coated pit|endocytosis|clathrin-coated vesicle|clathrin binding|clathrin coat assembly|plasma membrane
SR34	0	0.0754325	0.342	0.578	0	1	0.592	AT1G02840	protein_coding	Serine/arginine-rich-splicing factor SR34 [Source:UniProtKB/Swiss-Prot;Acc:O22315]		GO:0000166,GO:0003723,GO:0005634,GO:0005681,GO:0006397,GO:0008380,GO:0035061,GO:0016607,GO:0005515	nucleotide binding|RNA binding|nucleus|spliceosomal complex|mRNA processing|RNA splicing|interchromatin granule|nuclear speck|protein binding	path:ath03040	Spliceosome
GSTU11	0	0.0751668	0.729	0.811	0	1	0.899	AT1G69930	protein_coding	Glutathione S-transferase U11 [Source:UniProtKB/Swiss-Prot;Acc:Q9CAS6]		GO:0004364,GO:0005737,GO:0005829,GO:0006749,GO:0009636,GO:0009407	glutathione transferase activity|cytoplasm|cytosol|glutathione metabolic process|response to toxic substance|toxin catabolic process	path:ath00480	Glutathione metabolism
CYC11	0	0.0749881	0.287	0.539	0	1	0.532	AT3G27240	protein_coding	Cytochrome c1 1, heme protein, mitochondrial [Source:UniProtKB/Swiss-Prot;Acc:Q9LK29]		GO:0005739,GO:0005746,GO:0009055,GO:0020037,GO:0045153,GO:0046872,GO:0055114,GO:0005773,GO:0005774,GO:0005886,GO:0016020,GO:0005750	mitochondrion|mitochondrial respiratory chain|electron carrier activity|heme binding|electron transporter, transferring electrons within CoQH2-cytochrome c reductase complex activity|metal ion binding|oxidation-reduction process|vacuole|vacuolar membrane|plasma membrane|membrane|mitochondrial respiratory chain complex III	path:ath00190	Oxidative phosphorylation
AT3G59020	0	0.0747902	0.158	0.312	0	1	0.506	AT3G59020	protein_coding	Importin beta-like SAD2 homolog [Source:UniProtKB/Swiss-Prot;Acc:F4J738]		GO:0000059,GO:0005634,GO:0005643,GO:0005737,GO:0006886,GO:0008536,GO:0008565,GO:0005829	protein import into nucleus, docking|nucleus|nuclear pore|cytoplasm|intracellular protein transport|Ran GTPase binding|protein transporter activity|cytosol
PBG1	0	0.0745967	0.259	0.482	0	1	0.537	AT1G56450	protein_coding	Proteasome subunit beta type-4 [Source:UniProtKB/Swiss-Prot;Acc:Q7DLR9]		GO:0004298,GO:0005634,GO:0005737,GO:0005839,GO:0008233,GO:0051603,GO:0006511,GO:0022626,GO:0046686,GO:0009651,GO:0000502,GO:0005829	threonine-type endopeptidase activity|nucleus|cytoplasm|proteasome core complex|peptidase activity|proteolysis involved in cellular protein catabolic process|ubiquitin-dependent protein catabolic process|cytosolic ribosome|response to cadmium ion|response to salt stress|proteasome complex|cytosol	path:ath03050	Proteasome
MGP1	0	0.0744527	0.501	0.749	0	1	0.669	AT2G21870	protein_coding	Probable ATP synthase 24 kDa subunit, mitochondrial [Source:UniProtKB/Swiss-Prot;Acc:Q9SJ12]		GO:0009507,GO:0009555,GO:0015992,GO:0045263,GO:0005739,GO:0005753,GO:0005730,GO:0016020,GO:0005507,GO:0008270,GO:0050897	chloroplast|pollen development|proton transport|proton-transporting ATP synthase complex, coupling factor F(o)|mitochondrion|mitochondrial proton-transporting ATP synthase complex|nucleolus|membrane|copper ion binding|zinc ion binding|cobalt ion binding
AT2G46230	0	0.0744219	0.272	0.508	0	1	0.535	AT2G46230	protein_coding	At2g46230/T3F17.12 [Source:UniProtKB/TrEMBL;Acc:O82346]		GO:0003674,GO:0005634	molecular_function|nucleus	path:ath03008	Ribosome biogenesis in eukaryotes
AT5G18150	0	0.074265	0.307	0.505	0	1	0.608	AT5G18150	protein_coding	Emb [Source:UniProtKB/TrEMBL;Acc:Q9FK55]		GO:0008168,GO:0032259	methyltransferase activity|methylation
AT5G51830	0	0.074262	0.373	0.558	0	1	0.668	AT5G51830	protein_coding	Probable fructokinase-7 [Source:UniProtKB/Swiss-Prot;Acc:Q9FLH8]		GO:0004747,GO:0005524,GO:0005737,GO:0006014,GO:0008865,GO:0016301,GO:0019252,GO:0046686,GO:0005829	ribokinase activity|ATP binding|cytoplasm|D-ribose metabolic process|fructokinase activity|kinase activity|starch biosynthetic process|response to cadmium ion|cytosol	path:ath00051,path:ath00500,path:ath00520	Fructose and mannose metabolism|Starch and sucrose metabolism|Amino sugar and nucleotide sugar metabolism
AT2G25910	0	0.0742187	0.229	0.466	0	1	0.491	AT2G25910	protein_coding	3'-5' exonuclease domain-containing protein / K homology domain-containing protein / KH domain-containing protein [Source:UniProtKB/TrEMBL;Acc:F4ITJ6]		GO:0003676,GO:0003723,GO:0005622,GO:0005737,GO:0008408,GO:0090305	nucleic acid binding|RNA binding|intracellular|cytoplasm|3'-5' exonuclease activity|nucleic acid phosphodiester bond hydrolysis
AT3G06320	0	0.0741942	0.203	0.397	0	1	0.511	AT3G06320	protein_coding	At3g06320 [Source:UniProtKB/TrEMBL;Acc:Q9SQT5]		GO:0003735,GO:0005739,GO:0006412,GO:0015934	structural constituent of ribosome|mitochondrion|translation|large ribosomal subunit	path:ath03010	Ribosome
ANAC052	0	0.074144	0.142	0.297	0	1	0.478	AT3G10490	protein_coding	NAC052 [Source:UniProtKB/TrEMBL;Acc:A0A178VCW1]
ANAC087	0	0.0740716	0.16	0.279	0	1	0.573	AT5G18270	protein_coding	NAC domain-containing protein 87 [Source:UniProtKB/Swiss-Prot;Acc:Q9FK44]		GO:0003677,GO:0005634,GO:0006351,GO:0006355,GO:0007275,GO:0003700,GO:0005737	DNA binding|nucleus|transcription, DNA-templated|regulation of transcription, DNA-templated|multicellular organism development|transcription factor activity, sequence-specific DNA binding|cytoplasm
CYTB5-E	0	0.074058	0.704	0.874	0	1	0.805	AT5G53560	protein_coding	CB5-E [Source:UniProtKB/TrEMBL;Acc:A0A178USU5]
AT3G52140	0	0.073933	0.189	0.345	0	1	0.548	AT3G52140	protein_coding	Clustered mitochondria protein homolog [Source:UniProtKB/TrEMBL;Acc:F4J5R9]
AT5G18800	0	0.0739184	0.357	0.61	0	1	0.585	AT5G18800	protein_coding	NADH dehydrogenase [ubiquinone] 1 alpha subcomplex subunit 8-B [Source:UniProtKB/Swiss-Prot;Acc:Q8LGE7]		GO:0005758,GO:0006120,GO:0008137,GO:0009507,GO:0055114,GO:0005747,GO:0005739	mitochondrial intermembrane space|mitochondrial electron transport, NADH to ubiquinone|NADH dehydrogenase (ubiquinone) activity|chloroplast|oxidation-reduction process|mitochondrial respiratory chain complex I|mitochondrion	path:ath00190	Oxidative phosphorylation
AT5G51040	0	0.0738804	0.345	0.6	0	1	0.575	AT5G51040	protein_coding	Succinate dehydrogenase assembly factor [Source:UniProtKB/TrEMBL;Acc:F4KBT8]		GO:0005739,GO:0008177,GO:0080022	mitochondrion|succinate dehydrogenase (ubiquinone) activity|primary root development
TPS8	0	0.073515	0.259	0.471	0	1	0.55	AT1G70290	protein_coding	Probable alpha,alpha-trehalose-phosphate synthase [UDP-forming] 8 [Source:UniProtKB/Swiss-Prot;Acc:Q0WUI9]		GO:0005634,GO:0005992,GO:0016757,GO:0003825,GO:0004805	nucleus|trehalose biosynthetic process|transferase activity, transferring glycosyl groups|alpha,alpha-trehalose-phosphate synthase (UDP-forming) activity|trehalose-phosphatase activity	path:ath00500	Starch and sucrose metabolism
IRE1A	0	0.0734958	0.127	0.265	0	1	0.479	AT2G17520	protein_coding	Serine/threonine-protein kinase/endoribonuclease IRE1a [Source:UniProtKB/Swiss-Prot;Acc:Q9C5S2]		GO:0004674,GO:0005524,GO:0006351,GO:0006355,GO:0006397,GO:0009507,GO:0016021,GO:0016301,GO:0046872,GO:0004521,GO:0005783,GO:0006987,GO:0042406,GO:0046777,GO:0030968,GO:0008380,GO:0009751,GO:0009816	protein serine/threonine kinase activity|ATP binding|transcription, DNA-templated|regulation of transcription, DNA-templated|mRNA processing|chloroplast|integral component of membrane|kinase activity|metal ion binding|endoribonuclease activity|endoplasmic reticulum|activation of signaling protein activity involved in unfolded protein response|extrinsic component of endoplasmic reticulum membrane|…	path:ath04141	Protein processing in endoplasmic reticulum
PRS4	0	0.0734937	0.155	0.322	0	1	0.481	AT2G42910	protein_coding	Ribose-phosphate pyrophosphokinase 4 [Source:UniProtKB/Swiss-Prot;Acc:Q680A5]		GO:0004749,GO:0005524,GO:0005737,GO:0009116,GO:0009165,GO:0016301,GO:0016310,GO:0046872,GO:0005886,GO:0005829,GO:0009506	ribose phosphate diphosphokinase activity|ATP binding|cytoplasm|nucleoside metabolic process|nucleotide biosynthetic process|kinase activity|phosphorylation|metal ion binding|plasma membrane|cytosol|plasmodesma
AT1G77540	0	0.0734092	0.127	0.285	0	1	0.446	AT1G77540	protein_coding	Acetyltransferase At1g77540 [Source:UniProtKB/Swiss-Prot;Acc:Q9CAQ2]		GO:0005634,GO:0008150,GO:0004402,GO:0005777,GO:0005829	nucleus|biological_process|histone acetyltransferase activity|peroxisome|cytosol
PPC1	0	0.0732812	0.195	0.374	0	1	0.521	AT1G53310	protein_coding	Phosphoenolpyruvate carboxylase 1 [Source:UniProtKB/Swiss-Prot;Acc:Q9MAH0]		GO:0005737,GO:0006099,GO:0008964,GO:0009507,GO:0015977,GO:0015979,GO:0005829,GO:0048046,GO:0016036,GO:0051262,GO:0005515,GO:0048366	cytoplasm|tricarboxylic acid cycle|phosphoenolpyruvate carboxylase activity|chloroplast|carbon fixation|photosynthesis|cytosol|apoplast|cellular response to phosphate starvation|protein tetramerization|protein binding|leaf development	path:ath01200,path:ath00620,path:ath00710	Carbon metabolism|Pyruvate metabolism|Carbon fixation in photosynthetic organisms
JAR1	0	0.0730837	0.208	0.361	0	1	0.576	AT2G46370	protein_coding	Auxin-responsive GH3 family protein [Source:UniProtKB/TrEMBL;Acc:F4II77]		GO:0005634,GO:0005737,GO:0009611,GO:0009694,GO:0009733,GO:0009864,GO:0080123,GO:0009585,GO:0009640,GO:0071365,GO:0010193,GO:0010046,GO:0009861,GO:0009753,GO:0003824,GO:0005524,GO:0005773,GO:0010119,GO:2000377,GO:0010224,GO:0031348,GO:0019899,GO:2000030,GO:0070566,GO:0009627	nucleus|cytoplasm|response to wounding|jasmonic acid metabolic process|response to auxin|induced systemic resistance, jasmonic acid mediated signaling pathway|jasmonate-amino synthetase activity|red, far-red light phototransduction|photomorphogenesis|cellular response to auxin stimulus|response to ozone|response to mycotoxin|jasmonic acid and ethylene-dependent systemic resistance|response to jas…	path:ath04075	Plant hormone signal transduction
VQ1	0	0.0730324	0.2	0.294	0	1	0.68	AT1G17147	protein_coding	VQ motif-containing protein 1 [Source:UniProtKB/Swiss-Prot;Acc:Q1G3U8]		GO:0005634,GO:0008150,GO:0005515	nucleus|biological_process|protein binding
VDAC3	0	0.0727708	0.431	0.666	0	1	0.647	AT5G15090	protein_coding	Mitochondrial outer membrane protein porin 3 [Source:UniProtKB/Swiss-Prot;Acc:Q9SMX3]		GO:0005739,GO:0005741,GO:0006820,GO:0008308,GO:0009626,GO:0015288,GO:0046930,GO:0055085,GO:0009941,GO:0009507,GO:0005886,GO:0005773,GO:0005730,GO:0005618,GO:0009536,GO:0042742,GO:0005774,GO:0016020,GO:0009617,GO:0005515,GO:0009060,GO:0009409,GO:0010029,GO:0009735	mitochondrion|mitochondrial outer membrane|anion transport|voltage-gated anion channel activity|plant-type hypersensitive response|porin activity|pore complex|transmembrane transport|chloroplast envelope|chloroplast|plasma membrane|vacuole|nucleolus|cell wall|plastid|defense response to bacterium|vacuolar membrane|membrane|response to bacterium|protein binding|aerobic respiration|response to cold…
RPS18C.1	0	0.0726583	0.669	0.841	0	1	0.795	AT1G34030	protein_coding	40S ribosomal protein S18 [Source:UniProtKB/Swiss-Prot;Acc:P34788]		GO:0003735,GO:0005737,GO:0006412,GO:0015935,GO:0042254,GO:0005886,GO:0022626,GO:0005618,GO:0005774,GO:0016020,GO:0022627,GO:0005515,GO:0005829,GO:0009506,GO:0005794	structural constituent of ribosome|cytoplasm|translation|small ribosomal subunit|ribosome biogenesis|plasma membrane|cytosolic ribosome|cell wall|vacuolar membrane|membrane|cytosolic small ribosomal subunit|protein binding|cytosol|plasmodesma|Golgi apparatus	path:ath03010	Ribosome
AT1G15230	0	0.072559	0.225	0.463	0	1	0.486	AT1G15230	protein_coding	At1g15230/F9L1_18 [Source:UniProtKB/TrEMBL;Acc:Q9XI45]		GO:0003674,GO:0005737,GO:0008150	molecular_function|cytoplasm|biological_process
LRR-RLK	0	0.0724192	0.191	0.378	0	1	0.505	AT3G14840	protein_coding	Probable leucine-rich repeat receptor-like serine/threonine-protein kinase At3g14840 [Source:UniProtKB/Swiss-Prot;Acc:C0LGN2]
ATCRT1	0	0.0721497	0.216	0.407	0	1	0.531	AT5G56340	protein_coding	RING/U-box superfamily protein [Source:UniProtKB/TrEMBL;Acc:Q9FM98]		GO:0000209,GO:0008270,GO:0042787,GO:0043161,GO:0061630	protein polyubiquitination|zinc ion binding|protein ubiquitination involved in ubiquitin-dependent protein catabolic process|proteasome-mediated ubiquitin-dependent protein catabolic process|ubiquitin protein ligase activity
RPP0B	0	0.0720106	0.85	0.93	0	1	0.914	AT3G09200	protein_coding	60S acidic ribosomal protein P0-2 [Source:UniProtKB/Swiss-Prot;Acc:Q42112]		GO:0003735,GO:0005737,GO:0005840,GO:0006412,GO:0006414,GO:0042254,GO:0005634,GO:0009409,GO:0009507,GO:0005730,GO:0022626,GO:0005886,GO:0009651,GO:0005829,GO:0010043,GO:0046686,GO:0005507,GO:0009506,GO:0048046,GO:0005794,GO:0009735	structural constituent of ribosome|cytoplasm|ribosome|translation|translational elongation|ribosome biogenesis|nucleus|response to cold|chloroplast|nucleolus|cytosolic ribosome|plasma membrane|response to salt stress|cytosol|response to zinc ion|response to cadmium ion|copper ion binding|plasmodesma|apoplast|Golgi apparatus|response to cytokinin	path:ath03010	Ribosome
AT2G02510	0	0.0719152	0.301	0.552	0	1	0.545	AT2G02510	protein_coding	NADH dehydrogenase [ubiquinone] 1 beta subcomplex subunit 3-A [Source:UniProtKB/Swiss-Prot;Acc:O64725]		GO:0016021,GO:0022900,GO:0005739,GO:0005747	integral component of membrane|electron transport chain|mitochondrion|mitochondrial respiratory chain complex I
ECT2	0	0.0718822	0.363	0.598	0	1	0.607	AT3G13460	protein_coding	ECT2 [Source:UniProtKB/TrEMBL;Acc:A0A384L1F9]		GO:0003723,GO:0005634,GO:0005737,GO:0005515,GO:0005829	RNA binding|nucleus|cytoplasm|protein binding|cytosol
VHA-G2	0	0.0718573	0.168	0.357	0	1	0.471	AT4G23710	protein_coding	VHA-G2 [Source:UniProtKB/TrEMBL;Acc:A0A384LDY1]				path:ath00190,path:ath04145	Oxidative phosphorylation|Phagosome
DECOY	0	0.0716624	0.175	0.356	0	1	0.492	AT1G14620	protein_coding	At1g14620/T5E21_15 [Source:UniProtKB/TrEMBL;Acc:Q8L7U3]		GO:0003735,GO:0005739,GO:0005762,GO:0008150	structural constituent of ribosome|mitochondrion|mitochondrial large ribosomal subunit|biological_process
Tudor1	0	0.0716566	0.208	0.388	0	1	0.536	AT5G07350	protein_coding	TUDOR-SN protein 1 [Source:TAIR;Acc:AT5G07350]		GO:0003676,GO:0003712,GO:0004518,GO:0016442,GO:0035194,GO:0009507,GO:0005618,GO:0046686,GO:0005886,GO:0003723,GO:0005635,GO:0005783,GO:0005829,GO:0009306,GO:0009651,GO:0000932,GO:0006402,GO:0010494	nucleic acid binding|transcription cofactor activity|nuclease activity|RISC complex|posttranscriptional gene silencing by RNA|chloroplast|cell wall|response to cadmium ion|plasma membrane|RNA binding|nuclear envelope|endoplasmic reticulum|cytosol|protein secretion|response to salt stress|cytoplasmic mRNA processing body|mRNA catabolic process|cytoplasmic stress granule
AT4G11380	0	0.0715814	0.142	0.29	0	1	0.49	AT4G11380	protein_coding	Beta-adaptin-like protein [Source:UniProtKB/TrEMBL;Acc:F4JNZ8]		GO:0005634,GO:0005794,GO:0006886,GO:0008565,GO:0016192,GO:0030131,GO:0030276,GO:0030665,GO:0005886,GO:0005829	nucleus|Golgi apparatus|intracellular protein transport|protein transporter activity|vesicle-mediated transport|clathrin adaptor complex|clathrin binding|clathrin-coated vesicle membrane|plasma membrane|cytosol
AT1G34300	0	0.0713478	0.12	0.255	0	1	0.471	AT1G34300	protein_coding	G-type lectin S-receptor-like serine/threonine-protein kinase At1g34300 [Source:UniProtKB/Swiss-Prot;Acc:Q9XID3]		GO:0005524,GO:0005886,GO:0016021,GO:0016301,GO:0030246,GO:0048544	ATP binding|plasma membrane|integral component of membrane|kinase activity|carbohydrate binding|recognition of pollen
ABCG36	0	0.0713241	0.772	0.872	0	1	0.885	AT1G59870	protein_coding	ABC transporter G family member 36 [Source:UniProtKB/Swiss-Prot;Acc:Q9XIE2]
HMG1	0	0.071229	0.371	0.608	0	1	0.61	AT1G76490	protein_coding	hydroxy methylglutaryl CoA reductase 1 [Source:TAIR;Acc:AT1G76490]		GO:0004420,GO:0005778,GO:0016126,GO:0005777,GO:0009536,GO:0005515,GO:0005789,GO:0019287,GO:0042282,GO:0008299,GO:0016020,GO:0005783	hydroxymethylglutaryl-CoA reductase (NADPH) activity|peroxisomal membrane|sterol biosynthetic process|peroxisome|plastid|protein binding|endoplasmic reticulum membrane|isopentenyl diphosphate biosynthetic process, mevalonate pathway|hydroxymethylglutaryl-CoA reductase activity|isoprenoid biosynthetic process|membrane|endoplasmic reticulum	path:ath00900	Terpenoid backbone biosynthesis
RBG4	0	0.0711758	0.476	0.653	0	1	0.729	AT3G23830	protein_coding	GRP4 [Source:UniProtKB/TrEMBL;Acc:A0A178VD35]
ATGR1	0	0.0711701	0.287	0.525	0	1	0.547	AT3G24170	protein_coding	Glutathione reductase, cytosolic [Source:UniProtKB/Swiss-Prot;Acc:P48641]				path:ath00480	Glutathione metabolism
ILL6	0	0.0709999	0.253	0.449	0	1	0.563	AT1G44350	protein_coding	IAA-amino acid hydrolase [Source:UniProtKB/TrEMBL;Acc:Q0WNN8]		GO:0005576,GO:0006508,GO:0008237,GO:0009850,GO:0010178,GO:0010112,GO:0009694,GO:0009753,GO:1990206	extracellular region|proteolysis|metallopeptidase activity|auxin metabolic process|IAA-amino acid conjugate hydrolase activity|regulation of systemic acquired resistance|jasmonic acid metabolic process|response to jasmonic acid|jasmonyl-Ile conjugate hydrolase activity
AT4G08555	0	0.0709484	0.537	0.568	0	1	0.945	AT4G08555	protein_coding	At4g08555 [Source:UniProtKB/TrEMBL;Acc:Q8GWL6]		GO:0003674,GO:0005575,GO:0008150	molecular_function|cellular_component|biological_process
AT2G20360	0	0.0709386	0.189	0.399	0	1	0.474	AT2G20360	protein_coding	NADH dehydrogenase [ubiquinone] 1 alpha subcomplex subunit 9, mitochondrial [Source:UniProtKB/Swiss-Prot;Acc:Q9SK66]		GO:0005739,GO:0005759,GO:0055114,GO:0016020,GO:0009651,GO:0005747	mitochondrion|mitochondrial matrix|oxidation-reduction process|membrane|response to salt stress|mitochondrial respiratory chain complex I	path:ath00190	Oxidative phosphorylation
AT3G08610	0	0.0708965	0.557	0.793	0	1	0.702	AT3G08610	protein_coding	NADH dehydrogenase [ubiquinone] 1 alpha subcomplex subunit 1 [Source:UniProtKB/Swiss-Prot;Acc:Q9C9Z5]		GO:0003674,GO:0016021,GO:0055114,GO:0005739,GO:0005747	molecular_function|integral component of membrane|oxidation-reduction process|mitochondrion|mitochondrial respiratory chain complex I	path:ath00190	Oxidative phosphorylation
UBP1A	0	0.0708829	0.258	0.462	0	1	0.558	AT1G54080	protein_coding	Oligouridylate-binding protein 1A [Source:UniProtKB/TrEMBL;Acc:F4HV67]		GO:0000166,GO:0003676,GO:0003723,GO:0005634,GO:0006397,GO:0003730,GO:0005886,GO:0005829	nucleotide binding|nucleic acid binding|RNA binding|nucleus|mRNA processing|mRNA 3'-UTR binding|plasma membrane|cytosol
AT1G68410	0	0.0705584	0.148	0.305	0	1	0.485	AT1G68410	protein_coding	Probable protein phosphatase 2C 15 [Source:UniProtKB/Swiss-Prot;Acc:Q9M9C6]		GO:0004722,GO:0005575,GO:0006470,GO:0046872	protein serine/threonine phosphatase activity|cellular_component|protein dephosphorylation|metal ion binding
CSY3	0	0.0705135	0.193	0.392	0	1	0.492	AT2G42790	protein_coding	Citrate synthase [Source:UniProtKB/TrEMBL;Acc:Q0WUX6]		GO:0004108,GO:0006099,GO:0005777,GO:0006635,GO:0005829	citrate (Si)-synthase activity|tricarboxylic acid cycle|peroxisome|fatty acid beta-oxidation|cytosol	path:ath01200,path:ath01210,path:ath01230,path:ath00020,path:ath00630	Carbon metabolism|2-Oxocarboxylic acid metabolism|Biosynthesis of amino acids|Citrate cycle (TCA cycle)|Glyoxylate and dicarboxylate metabolism
HSP23.6	0	0.0704598	0.412	0.462	0	1	0.892	AT4G25200	protein_coding	HSP23.6-MITO [Source:UniProtKB/TrEMBL;Acc:A0A178USN5]				path:ath04141	Protein processing in endoplasmic reticulum
BGLU23	0	0.0704169	0.557	0.648	0	1	0.86	AT3G09260	protein_coding	PYK10 [Source:UniProtKB/TrEMBL;Acc:A0A178VCN3]				path:ath00500,path:ath00460,path:ath00940	Starch and sucrose metabolism|Cyanoamino acid metabolism|Phenylpropanoid biosynthesis
UCR1-1	0	0.0703304	0.399	0.662	0	1	0.603	AT5G13430	protein_coding	Cytochrome b-c1 complex subunit Rieske-1, mitochondrial [Source:UniProtKB/Swiss-Prot;Acc:Q94JS0]		GO:0005739,GO:0008121,GO:0051537,GO:0055114,GO:0046872,GO:0016020,GO:0005750	mitochondrion|ubiquinol-cytochrome-c reductase activity|2 iron, 2 sulfur cluster binding|oxidation-reduction process|metal ion binding|membrane|mitochondrial respiratory chain complex III	path:ath00190	Oxidative phosphorylation
CCT6B	0	0.0703148	0.221	0.418	0	1	0.529	AT5G16070	protein_coding	T-complex protein 1 subunit zeta 2 [Source:UniProtKB/Swiss-Prot;Acc:Q8L7N0]		GO:0005524,GO:0005737,GO:0006457,GO:0051082,GO:0005829	ATP binding|cytoplasm|protein folding|unfolded protein binding|cytosol
AT3G57880	0	0.0701903	0.252	0.467	0	1	0.54	AT3G57880	protein_coding	Anthranilate phosphoribosyltransferase-like protein [Source:UniProtKB/TrEMBL;Acc:Q9M2R0]		GO:0005739,GO:0016021,GO:0016757,GO:0005618,GO:0005783,GO:0009506	mitochondrion|integral component of membrane|transferase activity, transferring glycosyl groups|cell wall|endoplasmic reticulum|plasmodesma
IPCS2	0	0.0701738	0.171	0.335	0	1	0.51	AT2G37940	protein_coding	ERH1 [Source:UniProtKB/TrEMBL;Acc:A0A178VV03]
AT1G13990	0	0.0701139	0.211	0.428	0	1	0.493	AT1G13990	protein_coding	unknown protein; FUNCTIONS IN: molecular_function unknown; INVOLVED IN: biological_process unknown; LOCATED IN: chloroplast; EXPRESSED IN: 23 plant structures; EXPRESSED DURING: 13 growth stages; CONTAINS InterPro DOMAIN/s: Protein of unknown functi /.../3110 (InterPro:IPR021503); Ha. [Source:TAIR;Acc:AT1G13990]		GO:0003674,GO:0008150,GO:0009507	molecular_function|biological_process|chloroplast
RBCX2	0	0.0701019	0.151	0.294	0	1	0.514	AT5G19855	protein_coding	RbcX2 [Source:UniProtKB/TrEMBL;Acc:A0A178UCQ2]
MOR1	0	0.0700745	0.246	0.453	0	1	0.543	AT2G35630	protein_coding	Protein MOR1 [Source:UniProtKB/Swiss-Prot;Acc:Q94FN2]		GO:0005634,GO:0000226,GO:0000911,GO:0005819,GO:0005874,GO:0008017,GO:0009524,GO:0009574,GO:0030981,GO:0009920,GO:0009506	nucleus|microtubule cytoskeleton organization|cytokinesis by cell plate formation|spindle|microtubule|microtubule binding|phragmoplast|preprophase band|cortical microtubule cytoskeleton|cell plate formation involved in plant-type cell wall biogenesis|plasmodesma
VHA-H	0	0.0698765	0.259	0.511	0	1	0.507	AT3G42050	protein_coding	V-type proton ATPase subunit H [Source:UniProtKB/Swiss-Prot;Acc:Q9LX65]		GO:0000221,GO:0005634,GO:0015991,GO:0046961,GO:0005773,GO:0000325,GO:0005774,GO:0005886,GO:0009507,GO:0005794	vacuolar proton-transporting V-type ATPase, V1 domain|nucleus|ATP hydrolysis coupled proton transport|proton-transporting ATPase activity, rotational mechanism|vacuole|plant-type vacuole|vacuolar membrane|plasma membrane|chloroplast|Golgi apparatus	path:ath00190,path:ath04145	Oxidative phosphorylation|Phagosome
MO2	0	0.0697633	0.15	0.3	0	1	0.5	AT4G38540	protein_coding	Monooxygenase 2 [Source:UniProtKB/Swiss-Prot;Acc:O81816]		GO:0004497,GO:0005739,GO:0055114,GO:0071949,GO:0050832	monooxygenase activity|mitochondrion|oxidation-reduction process|FAD binding|defense response to fungus
PGIP1	0	0.0697063	0.427	0.621	0	1	0.688	AT5G06860	protein_coding	PGIP1 [Source:UniProtKB/TrEMBL;Acc:A0A178UBN4]		GO:0005576,GO:0006952,GO:0016020,GO:0007165,GO:0090353,GO:0005618,GO:0009505,GO:0005829,GO:0009506,GO:0005794	extracellular region|defense response|membrane|signal transduction|polygalacturonase inhibitor activity|cell wall|plant-type cell wall|cytosol|plasmodesma|Golgi apparatus
MLO2	0	0.0696285	0.225	0.392	0	1	0.574	AT1G11310	protein_coding	MLO-like protein 2 [Source:UniProtKB/Swiss-Prot;Acc:Q9SXB6]		GO:0005516,GO:0005886,GO:0006952,GO:0008219,GO:0009607,GO:0016021,GO:0009620,GO:0009817,GO:0031348,GO:0009506,GO:0005794	calmodulin binding|plasma membrane|defense response|cell death|response to biotic stimulus|integral component of membrane|response to fungus|defense response to fungus, incompatible interaction|negative regulation of defense response|plasmodesma|Golgi apparatus
RGLG1	0	0.0696196	0.154	0.285	0	1	0.54	AT3G01650	protein_coding	E3 ubiquitin-protein ligase RGLG1 [Source:UniProtKB/Swiss-Prot;Acc:Q9SS90]		GO:0005886,GO:0008270,GO:0016874,GO:0009690,GO:0009850,GO:0004842,GO:0080148	plasma membrane|zinc ion binding|ligase activity|cytokinin metabolic process|auxin metabolic process|ubiquitin-protein transferase activity|negative regulation of response to water deprivation
AT3G54150	0	0.0695977	0.383	0.552	0	1	0.694	AT3G54150	protein_coding	Embryonic abundant protein-like [Source:UniProtKB/TrEMBL;Acc:Q9M389]
AAP19-1	0	0.0695737	0.244	0.479	0	1	0.509	AT2G17380	protein_coding	AP-1 complex subunit sigma-1 [Source:UniProtKB/Swiss-Prot;Acc:Q8LEZ8]
APA1	0	0.069283	0.459	0.719	0	1	0.638	AT1G11910	protein_coding	aspartic proteinase A1 [Source:TAIR;Acc:AT1G11910]		GO:0004190,GO:0005576,GO:0006508,GO:0006629,GO:0030163,GO:0005773,GO:0009651,GO:0004175,GO:0005829,GO:0009506,GO:0009735	aspartic-type endopeptidase activity|extracellular region|proteolysis|lipid metabolic process|protein catabolic process|vacuole|response to salt stress|endopeptidase activity|cytosol|plasmodesma|response to cytokinin
CPN60	0	0.0692025	0.337	0.535	0	1	0.63	AT3G23990	protein_coding	Chaperonin CPN60, mitochondrial [Source:UniProtKB/Swiss-Prot;Acc:P29197]				path:ath03018	RNA degradation
TIM23-1	0	0.0690446	0.279	0.511	0	1	0.546	AT1G17530	protein_coding	Mitochondrial import inner membrane translocase subunit TIM23-1 [Source:UniProtKB/Swiss-Prot;Acc:Q9LNQ1]		GO:0005744,GO:0015031,GO:0015266,GO:0015450,GO:0030150,GO:0031305,GO:0005743,GO:0006626,GO:0071806	mitochondrial inner membrane presequence translocase complex|protein transport|protein channel activity|P-P-bond-hydrolysis-driven protein transmembrane transporter activity|protein import into mitochondrial matrix|integral component of mitochondrial inner membrane|mitochondrial inner membrane|protein targeting to mitochondrion|protein transmembrane transport
AT5G17440	0	0.0689693	0.121	0.263	0	1	0.46	AT5G17440	protein_coding	AT5g17440/K3M16_10 [Source:UniProtKB/TrEMBL;Acc:Q940U9]		GO:0005634,GO:0005829	nucleus|cytosol
AT4G17140	0	0.0689632	0.177	0.339	0	1	0.522	AT4G17140	protein_coding	Pleckstrin homology (PH) domain-containing protein [Source:UniProtKB/TrEMBL;Acc:F4JNE2]		GO:0005886,GO:0008150,GO:0005773,GO:0009506,GO:0005794	plasma membrane|biological_process|vacuole|plasmodesma|Golgi apparatus
ATSIZ1	0	0.0689561	0.176	0.353	0	1	0.499	AT5G60410	protein_coding	DNA-binding protein with MIZ/SP-RING zinc finger, PHD-finger and SAP domain [Source:TAIR;Acc:AT5G60410]		GO:0003677,GO:0005634,GO:0008270,GO:0009908,GO:0016049,GO:0016607,GO:0016874,GO:0016925,GO:0031668,GO:0019789,GO:0010286,GO:0009864,GO:0010113,GO:0050826,GO:0009414,GO:0040008,GO:0048589,GO:2000070,GO:0009910,GO:0005515,GO:0009787,GO:0010337,GO:0051301,GO:0010247,GO:0016036,GO:0090352,GO:0009553,GO:0010183,GO:0048481	DNA binding|nucleus|zinc ion binding|flower development|cell growth|nuclear speck|ligase activity|protein sumoylation|cellular response to extracellular stimulus|SUMO transferase activity|heat acclimation|induced systemic resistance, jasmonic acid mediated signaling pathway|negative regulation of systemic acquired resistance|response to freezing|response to water deprivation|regulation of growth|…
AT2G21190	0	0.0688904	0.202	0.403	0	1	0.501	AT2G21190	protein_coding	ER lumen protein retaining receptor family protein [Source:UniProtKB/TrEMBL;Acc:Q9SKP4]		GO:0004872,GO:0006621,GO:0015031,GO:0016021,GO:0046923	receptor activity|protein retention in ER lumen|protein transport|integral component of membrane|ER retention sequence binding
AT3G47836	0	0.0688354	0.325	0.577	0	1	0.563	AT3G47836	protein_coding	Transmembrane protein [Source:UniProtKB/TrEMBL;Acc:Q3EAN0]		GO:0003674,GO:0008150,GO:0016021	molecular_function|biological_process|integral component of membrane
PRP39	0	0.0687127	0.235	0.464	0	1	0.506	AT1G04080	protein_coding	Tetratricopeptide repeat (TPR)-like superfamily protein [Source:UniProtKB/TrEMBL;Acc:F4I448]		GO:0000243,GO:0000395,GO:0005634,GO:0005685,GO:0006396,GO:0030627,GO:0071004,GO:0048510,GO:0005829	commitment complex|mRNA 5'-splice site recognition|nucleus|U1 snRNP|RNA processing|pre-mRNA 5'-splice site binding|U2-type prespliceosome|regulation of timing of transition from vegetative to reproductive phase|cytosol
AT1G78830	0	0.068617	0.639	0.768	0	1	0.832	AT1G78830	protein_coding	EP1-like glycoprotein 2 [Source:UniProtKB/Swiss-Prot;Acc:Q9ZVA2]		GO:0005886,GO:0030246,GO:0005618,GO:0009505,GO:0048046,GO:0005829,GO:0009506,GO:0005794,GO:0009735	plasma membrane|carbohydrate binding|cell wall|plant-type cell wall|apoplast|cytosol|plasmodesma|Golgi apparatus|response to cytokinin
AT1G70780	0	0.0685401	0.58	0.76	0	1	0.763	AT1G70780	protein_coding	At1g70780/F5A18_4 [Source:UniProtKB/TrEMBL;Acc:Q9S812]		GO:0003674,GO:0008150	molecular_function|biological_process
COX17-2	0	0.0685056	0.126	0.29	0	1	0.434	AT1G53030	protein_coding	Cytochrome c oxidase copper chaperone 2 [Source:UniProtKB/Swiss-Prot;Acc:Q94FT1]		GO:0005758,GO:0006825,GO:0016531	mitochondrial intermembrane space|copper ion transport|copper chaperone activity	path:ath00190	Oxidative phosphorylation
XTH19	0	0.0684973	0.304	0.458	0	1	0.664	AT4G30290	protein_coding	Xyloglucan endotransglucosylase/hydrolase [Source:UniProtKB/TrEMBL;Acc:A0A178UU22]		GO:0005576,GO:0005618,GO:0016762,GO:0016798,GO:0042546,GO:0048046,GO:0071555,GO:0010411,GO:0033946,GO:0080039,GO:0008283,GO:0071365	extracellular region|cell wall|xyloglucan:xyloglucosyl transferase activity|hydrolase activity, acting on glycosyl bonds|cell wall biogenesis|apoplast|cell wall organization|xyloglucan metabolic process|xyloglucan-specific endo-beta-1,4-glucanase activity|xyloglucan endotransglucosylase activity|cell proliferation|cellular response to auxin stimulus
ADS2	0	0.0683729	0.376	0.604	0	1	0.623	AT2G31360	protein_coding	Delta-9 acyl-lipid desaturase 2 [Source:UniProtKB/Swiss-Prot;Acc:Q9SID2]		GO:0006636,GO:0016021,GO:0016491,GO:0016717,GO:0055114,GO:0005783,GO:0005789,GO:0042761	unsaturated fatty acid biosynthetic process|integral component of membrane|oxidoreductase activity|oxidoreductase activity, acting on paired donors, with oxidation of a pair of donors resulting in the reduction of molecular oxygen to two molecules of water|oxidation-reduction process|endoplasmic reticulum|endoplasmic reticulum membrane|very long-chain fatty acid biosynthetic process	path:ath01212,path:ath01040	Fatty acid metabolism|Biosynthesis of unsaturated fatty acids
CSN2	0	0.068355	0.163	0.342	0	1	0.477	AT2G26990	protein_coding	COP9 signalosome complex subunit 2 [Source:UniProtKB/Swiss-Prot;Acc:Q8W207]
FAD-OXR	0	0.0682578	0.169	0.282	0	1	0.599	AT4G20860	protein_coding	Berberine bridge enzyme-like 22 [Source:UniProtKB/Swiss-Prot;Acc:Q9SUC6]		GO:0005737,GO:0009055,GO:0016614,GO:0050660,GO:0055114,GO:0005829	cytoplasm|electron carrier activity|oxidoreductase activity, acting on CH-OH group of donors|flavin adenine dinucleotide binding|oxidation-reduction process|cytosol
GRP3	0	0.0681982	0.689	0.732	0	1	0.941	AT2G05520	protein_coding	Glycine-rich protein 3 [Source:UniProtKB/Swiss-Prot;Acc:Q9SL15]
AT1G15120	0	0.0681797	0.653	0.84	0	1	0.777	AT1G15120	protein_coding	Ubiquinol-cytochrome C reductase hinge protein [Source:UniProtKB/TrEMBL;Acc:F4HXY8]		GO:0005739,GO:0005743,GO:0005750,GO:0006122,GO:0008121,GO:0070469	mitochondrion|mitochondrial inner membrane|mitochondrial respiratory chain complex III|mitochondrial electron transport, ubiquinol to cytochrome c|ubiquinol-cytochrome-c reductase activity|respiratory chain	path:ath00190	Oxidative phosphorylation
WRKY48	0	0.06795	0.616	0.783	0	1	0.787	AT5G49520	protein_coding	Probable WRKY transcription factor 48 [Source:UniProtKB/Swiss-Prot;Acc:Q9FGZ4]	AT5G49520.1	GO:0003700,GO:0005634,GO:0006351,GO:0043565,GO:0006355,GO:0010200,GO:0003677,GO:0009617,GO:0042742,GO:0045893	transcription factor activity, sequence-specific DNA binding|nucleus|transcription, DNA-templated|sequence-specific DNA binding|regulation of transcription, DNA-templated|response to chitin|DNA binding|response to bacterium|defense response to bacterium|positive regulation of transcription, DNA-templated
AT2G16940	0	0.0677875	0.269	0.499	0	1	0.539	AT2G16940	protein_coding	Splicing factor, CC1-like protein [Source:UniProtKB/TrEMBL;Acc:F4ILE1]		GO:0000166,GO:0003676,GO:0003723,GO:0005634,GO:0006397,GO:0005829	nucleotide binding|nucleic acid binding|RNA binding|nucleus|mRNA processing|cytosol
PHO1-H5	0	0.0677871	0.161	0.278	0	1	0.579	AT2G03240	protein_coding	Phosphate transporter PHO1 homolog 5 [Source:UniProtKB/Swiss-Prot;Acc:Q6R8G5]		GO:0005886,GO:0006817,GO:0016021,GO:0005768,GO:0005794,GO:0005802	plasma membrane|phosphate ion transport|integral component of membrane|endosome|Golgi apparatus|trans-Golgi network
RPS16B	0	0.0677778	0.188	0.364	0	1	0.516	AT3G04230	protein_coding	40S ribosomal protein S16-2 [Source:UniProtKB/Swiss-Prot;Acc:Q9M8X9]		GO:0005737,GO:0003735,GO:0006412,GO:0022627,GO:0009507,GO:0005730,GO:0022626,GO:0016020,GO:0005829	cytoplasm|structural constituent of ribosome|translation|cytosolic small ribosomal subunit|chloroplast|nucleolus|cytosolic ribosome|membrane|cytosol	path:ath03010	Ribosome
AR401	0	0.0677376	0.222	0.463	0	1	0.479	AT1G66680	protein_coding	Protein-lysine N-methyltransferase At1g66680 [Source:UniProtKB/TrEMBL;Acc:Q9C9M1]		GO:0005737,GO:0016279,GO:0018022,GO:0005634,GO:0005829	cytoplasm|protein-lysine N-methyltransferase activity|peptidyl-lysine methylation|nucleus|cytosol
AT2G32190	0	0.067635	0.883	0.911	0	1	0.969	AT2G32190	protein_coding	Cysteine-rich/transmembrane domain A-like protein [Source:UniProtKB/TrEMBL;Acc:Q9SKY1]		GO:0003674,GO:0008150	molecular_function|biological_process
AT1G16700	0	0.0675617	0.126	0.27	0	1	0.467	AT1G16700	protein_coding	NADH dehydrogenase [ubiquinone] iron-sulfur protein 8-B, mitochondrial [Source:UniProtKB/Swiss-Prot;Acc:Q9FX83]		GO:0005739,GO:0008137,GO:0051539,GO:0055114,GO:0046872,GO:0005747	mitochondrion|NADH dehydrogenase (ubiquinone) activity|4 iron, 4 sulfur cluster binding|oxidation-reduction process|metal ion binding|mitochondrial respiratory chain complex I	path:ath00190	Oxidative phosphorylation
AT4G13780	0	0.0675211	0.169	0.343	0	1	0.493	AT4G13780	protein_coding	Methionine--tRNA ligase, cytoplasmic [Source:UniProtKB/Swiss-Prot;Acc:Q9SVN5]		GO:0000049,GO:0004825,GO:0005524,GO:0005737,GO:0006431,GO:0005829,GO:0046686	tRNA binding|methionine-tRNA ligase activity|ATP binding|cytoplasm|methionyl-tRNA aminoacylation|cytosol|response to cadmium ion	path:ath00450,path:ath00970	Selenocompound metabolism|Aminoacyl-tRNA biosynthesis
ALS	0	0.0674929	0.352	0.563	0	1	0.625	AT3G48560	protein_coding	Acetolactate synthase, chloroplastic [Source:UniProtKB/Swiss-Prot;Acc:P17597]				path:ath01210,path:ath01230,path:ath00650,path:ath00660,path:ath00290,path:ath00770	2-Oxocarboxylic acid metabolism|Biosynthesis of amino acids|Butanoate metabolism|C5-Branched dibasic acid metabolism|Valine, leucine and isoleucine biosynthesis|Pantothenate and CoA biosynthesis
NET1D	0	0.067389	0.245	0.449	0	1	0.546	AT1G03080	protein_coding	Protein NETWORKED 1D [Source:UniProtKB/Swiss-Prot;Acc:F4HZB5]		GO:0003779,GO:0005886	actin binding|plasma membrane
TOZ	0	0.0673429	0.127	0.251	0	1	0.506	AT5G16750	protein_coding	Transducin family protein / WD-40 repeat family protein [Source:UniProtKB/TrEMBL;Acc:Q9LFE2]		GO:0000166,GO:0000462,GO:0005634,GO:0030515,GO:0032040,GO:0034388,GO:0005730,GO:0009793,GO:0009880,GO:0051301	nucleotide binding|maturation of SSU-rRNA from tricistronic rRNA transcript (SSU-rRNA, 5.8S rRNA, LSU-rRNA)|nucleus|snoRNA binding|small-subunit processome|Pwp2p-containing subcomplex of 90S preribosome|nucleolus|embryo development ending in seed dormancy|embryonic pattern specification|cell division	path:ath03008	Ribosome biogenesis in eukaryotes
MED26B	0	0.0672694	0.306	0.547	0	1	0.559	AT5G05140	protein_coding	Probable mediator of RNA polymerase II transcription subunit 26b [Source:UniProtKB/Swiss-Prot;Acc:Q9FHK9]		GO:0003677,GO:0003746,GO:0005634,GO:0006355,GO:0006414	DNA binding|translation elongation factor activity|nucleus|regulation of transcription, DNA-templated|translational elongation
XTH18	0	0.0672156	0.649	0.736	0	1	0.882	AT4G30280	protein_coding	Probable xyloglucan endotransglucosylase/hydrolase protein 18 [Source:UniProtKB/Swiss-Prot;Acc:Q9M0D2]		GO:0005576,GO:0005618,GO:0016762,GO:0016798,GO:0042546,GO:0048046,GO:0071555,GO:0010411,GO:0033946,GO:0080039,GO:0005794	extracellular region|cell wall|xyloglucan:xyloglucosyl transferase activity|hydrolase activity, acting on glycosyl bonds|cell wall biogenesis|apoplast|cell wall organization|xyloglucan metabolic process|xyloglucan-specific endo-beta-1,4-glucanase activity|xyloglucan endotransglucosylase activity|Golgi apparatus
BPC1	0	0.0672135	0.13	0.295	0	1	0.441	AT2G01930	protein_coding	Protein BASIC PENTACYSTEINE1 [Source:UniProtKB/Swiss-Prot;Acc:Q9SKD0]		GO:0005634,GO:0006351,GO:0006355,GO:0003677,GO:0003700,GO:0043565,GO:0009723,GO:0050793	nucleus|transcription, DNA-templated|regulation of transcription, DNA-templated|DNA binding|transcription factor activity, sequence-specific DNA binding|sequence-specific DNA binding|response to ethylene|regulation of developmental process
AT5G09880	0	0.0671906	0.13	0.285	0	1	0.456	AT5G09880	protein_coding	Splicing factor, CC1-like protein [Source:UniProtKB/TrEMBL;Acc:Q93Y25]		GO:0000166,GO:0003676,GO:0003723,GO:0005634,GO:0006397	nucleotide binding|nucleic acid binding|RNA binding|nucleus|mRNA processing
AHL15	0	0.0671051	0.271	0.504	0	1	0.538	AT3G55560	protein_coding	AT-hook motif nuclear-localized protein [Source:UniProtKB/TrEMBL;Acc:A0A178VH84]		GO:0003677,GO:0005634,GO:0006351,GO:0006355,GO:0045087,GO:0045824	DNA binding|nucleus|transcription, DNA-templated|regulation of transcription, DNA-templated|innate immune response|negative regulation of innate immune response
AT1G72020	0	0.0669755	0.421	0.67	0	1	0.628	AT1G72020	protein_coding	TonB-dependent heme receptor A [Source:UniProtKB/TrEMBL;Acc:Q9C7G5]		GO:0003674,GO:0008150,GO:0016021	molecular_function|biological_process|integral component of membrane
AT2G44120	0	0.0666614	0.51	0.715	0	1	0.713	AT2G44120	protein_coding	Ribosomal protein L30/L7 family protein [Source:UniProtKB/TrEMBL;Acc:F4IT48]		GO:0003735,GO:0005737,GO:0006412,GO:0015934,GO:0009507,GO:0005773,GO:0005730,GO:0022626,GO:0016020,GO:0022625,GO:0005829,GO:0009506,GO:0005794	structural constituent of ribosome|cytoplasm|translation|large ribosomal subunit|chloroplast|vacuole|nucleolus|cytosolic ribosome|membrane|cytosolic large ribosomal subunit|cytosol|plasmodesma|Golgi apparatus	path:ath03010	Ribosome
APT1	0	0.0666595	0.371	0.617	0	1	0.601	AT1G27450	protein_coding	Adenine phosphoribosyl transferase 1 [Source:UniProtKB/TrEMBL;Acc:F4HSX1]		GO:0003999,GO:0005737,GO:0006168,GO:0009116,GO:0044209,GO:0005829,GO:0009505,GO:0046686,GO:0005886,GO:0009507,GO:0009570,GO:0007623,GO:0005794,GO:0009690	adenine phosphoribosyltransferase activity|cytoplasm|adenine salvage|nucleoside metabolic process|AMP salvage|cytosol|plant-type cell wall|response to cadmium ion|plasma membrane|chloroplast|chloroplast stroma|circadian rhythm|Golgi apparatus|cytokinin metabolic process	path:ath00230	Purine metabolism
AT2G20320	0	0.0665876	0.146	0.308	0	1	0.474	AT2G20320	protein_coding	DENN (AEX-3) domain-containing protein [Source:UniProtKB/TrEMBL;Acc:F4IUH2]		GO:0003674,GO:0005634,GO:0008150	molecular_function|nucleus|biological_process
AOC3	0	0.0665026	0.454	0.632	0	1	0.718	AT3G25780	protein_coding	Allene oxide cyclase 3, chloroplastic [Source:UniProtKB/Swiss-Prot;Acc:Q9LS01]		GO:0009507,GO:0009695,GO:0046423,GO:0005886,GO:0005774,GO:0016020,GO:0009651,GO:0009620	chloroplast|jasmonic acid biosynthetic process|allene-oxide cyclase activity|plasma membrane|vacuolar membrane|membrane|response to salt stress|response to fungus	path:ath00592	alpha-Linolenic acid metabolism
AT4G02840	0	0.0664704	0.306	0.563	0	1	0.544	AT4G02840	protein_coding					path:ath03040	Spliceosome
AT2G33840	0	0.066431	0.145	0.311	0	1	0.466	AT2G33840	protein_coding	Tyrosine--tRNA ligase 1, cytoplasmic [Source:UniProtKB/Swiss-Prot;Acc:Q8S9J2]		GO:0004812,GO:0004831,GO:0005524,GO:0005737,GO:0006418	aminoacyl-tRNA ligase activity|tyrosine-tRNA ligase activity|ATP binding|cytoplasm|tRNA aminoacylation for protein translation	path:ath00970	Aminoacyl-tRNA biosynthesis
KEU	0	0.0663776	0.121	0.258	0	1	0.469	AT1G12360	protein_coding	SNARE-interacting protein KEULE [Source:UniProtKB/Swiss-Prot;Acc:Q9C5X3]		GO:0005856,GO:0006904,GO:0007049,GO:0008565,GO:0009306,GO:0009524,GO:0015031,GO:0051301,GO:0005829,GO:0019898,GO:0005515,GO:0005773,GO:0005886	cytoskeleton|vesicle docking involved in exocytosis|cell cycle|protein transporter activity|protein secretion|phragmoplast|protein transport|cell division|cytosol|extrinsic component of membrane|protein binding|vacuole|plasma membrane
MSRB9	0	0.0660661	0.188	0.256	0	1	0.734	AT4G21850	protein_coding	MSRB9 [Source:UniProtKB/TrEMBL;Acc:A0A178V287]		GO:0005737,GO:0006979,GO:0030091,GO:0033743,GO:0046872,GO:0055114,GO:0005829	cytoplasm|response to oxidative stress|protein repair|peptide-methionine (R)-S-oxide reductase activity|metal ion binding|oxidation-reduction process|cytosol
AT1G08940	0	0.0660476	0.429	0.618	0	1	0.694	AT1G08940	protein_coding	Phosphoglycerate mutase-like protein AT74H [Source:UniProtKB/Swiss-Prot;Acc:O04035]		GO:0003824	catalytic activity
AT4G14615	0	0.0660408	0.278	0.53	0	1	0.525	AT4G14615	protein_coding	At4g14615 [Source:UniProtKB/TrEMBL;Acc:Q8L9X5]		GO:0003674,GO:0005739,GO:0016021,GO:0033617	molecular_function|mitochondrion|integral component of membrane|mitochondrial respiratory chain complex IV assembly
CCT1	0	0.0659086	0.255	0.459	0	1	0.556	AT3G20050	protein_coding	T-complex protein 1 subunit alpha [Source:UniProtKB/Swiss-Prot;Acc:P28769]		GO:0004105,GO:0005737,GO:0009058,GO:0006656	choline-phosphate cytidylyltransferase activity|cytoplasm|biosynthetic process|phosphatidylcholine biosynthetic process
ACA8	0	0.065895	0.146	0.291	0	1	0.502	AT5G57110	protein_coding	Calcium-transporting ATPase [Source:UniProtKB/TrEMBL;Acc:Q0WV19]		GO:0004089,GO:0005388,GO:0005516,GO:0005524,GO:0005887,GO:0009570,GO:0043231,GO:0046872,GO:0070588,GO:0005886,GO:0043621,GO:0005515,GO:0009624,GO:0016020,GO:0009506	carbonate dehydratase activity|calcium-transporting ATPase activity|calmodulin binding|ATP binding|integral component of plasma membrane|chloroplast stroma|intracellular membrane-bounded organelle|metal ion binding|calcium ion transmembrane transport|plasma membrane|protein self-association|protein binding|response to nematode|membrane|plasmodesma
AT2G37110	0	0.0657599	0.716	0.886	0	1	0.808	AT2G37110	protein_coding	At2g37110 [Source:UniProtKB/TrEMBL;Acc:Q9ZQC8]		GO:0003674,GO:0005737,GO:0008150	molecular_function|cytoplasm|biological_process
PAE2.1	0	0.0657149	0.239	0.462	0	1	0.517	AT3G14290	protein_coding	Proteasome subunit alpha type-5-B [Source:UniProtKB/Swiss-Prot;Acc:Q42134]		GO:0004298,GO:0005634,GO:0005737,GO:0006511,GO:0008233,GO:0019773,GO:0022626,GO:0000502,GO:0005829,GO:0004540,GO:0005839	threonine-type endopeptidase activity|nucleus|cytoplasm|ubiquitin-dependent protein catabolic process|peptidase activity|proteasome core complex, alpha-subunit complex|cytosolic ribosome|proteasome complex|cytosol|ribonuclease activity|proteasome core complex	path:ath03050	Proteasome
ADNT1	0	0.0657038	0.238	0.465	0	1	0.512	AT4G01100	protein_coding	Adenine nucleotide transporter 1 [Source:UniProtKB/TrEMBL;Acc:F4JHS4]		GO:0003735,GO:0005739,GO:0005743,GO:0006412,GO:0006810,GO:0006839,GO:0016021,GO:0055085,GO:0009536,GO:0005774,GO:0016020,GO:0005347,GO:0009060,GO:0015217,GO:0015866,GO:0015867,GO:0080121,GO:0080122	structural constituent of ribosome|mitochondrion|mitochondrial inner membrane|translation|transport|mitochondrial transport|integral component of membrane|transmembrane transport|plastid|vacuolar membrane|membrane|ATP transmembrane transporter activity|aerobic respiration|ADP transmembrane transporter activity|ADP transport|ATP transport|AMP transport|AMP transmembrane transporter activity
AT5G08300	0	0.0656851	0.255	0.494	0	1	0.516	AT5G08300	protein_coding	Succinate--CoA ligase [ADP-forming] subunit alpha, mitochondrial [Source:UniProtKB/TrEMBL;Acc:A0A178U834]		GO:0004776,GO:0005524,GO:0005739,GO:0006099,GO:0048037,GO:0046872,GO:0005618,GO:0046686,GO:0005507,GO:0005829	succinate-CoA ligase (GDP-forming) activity|ATP binding|mitochondrion|tricarboxylic acid cycle|cofactor binding|metal ion binding|cell wall|response to cadmium ion|copper ion binding|cytosol	path:ath01200,path:ath00020,path:ath00640	Carbon metabolism|Citrate cycle (TCA cycle)|Propanoate metabolism
MIK2	0	0.0656626	0.139	0.256	0	1	0.543	AT4G08850	protein_coding	MDIS1-interacting receptor like kinase 2 [Source:UniProtKB/Swiss-Prot;Acc:Q8VZG8]
PUB37	0	0.0655155	0.125	0.254	0	1	0.492	AT2G45920	protein_coding	U-box domain-containing protein 37 [Source:UniProtKB/Swiss-Prot;Acc:Q683D5]		GO:0004842,GO:0005634,GO:0016567,GO:0016874	ubiquitin-protein transferase activity|nucleus|protein ubiquitination|ligase activity
NDB2	0	0.0654324	0.149	0.291	0	1	0.512	AT4G05020	protein_coding	NAD(P)H dehydrogenase B2 [Source:UniProtKB/TrEMBL;Acc:F4JGL5]		GO:0005509,GO:0005739,GO:0005743,GO:0005777,GO:0015036,GO:0016491,GO:0055114,GO:0031314	calcium ion binding|mitochondrion|mitochondrial inner membrane|peroxisome|disulfide oxidoreductase activity|oxidoreductase activity|oxidation-reduction process|extrinsic component of mitochondrial inner membrane
CESA1	0	0.0653161	0.2	0.396	0	1	0.505	AT4G32410	protein_coding	Cellulose synthase A catalytic subunit 1 [UDP-forming] [Source:UniProtKB/Swiss-Prot;Acc:O48946]		GO:0005886,GO:0009825,GO:0016021,GO:0016757,GO:0016759,GO:0016760,GO:0046872,GO:0071555,GO:0009832,GO:0030244,GO:0009833,GO:0005794,GO:0042538,GO:0005768,GO:0005802	plasma membrane|multidimensional cell growth|integral component of membrane|transferase activity, transferring glycosyl groups|cellulose synthase activity|cellulose synthase (UDP-forming) activity|metal ion binding|cell wall organization|plant-type cell wall biogenesis|cellulose biosynthetic process|plant-type primary cell wall biogenesis|Golgi apparatus|hyperosmotic salinity response|endosome|tr…
ADF6	0	0.0653035	0.321	0.549	0	1	0.585	AT2G31200	protein_coding	Actin-depolymerizing factor 6 [Source:UniProtKB/Swiss-Prot;Acc:Q9ZSK2]		GO:0003779,GO:0005622,GO:0005737,GO:0015629,GO:0030042	actin binding|intracellular|cytoplasm|actin cytoskeleton|actin filament depolymerization
UPL3	0	0.0651976	0.147	0.306	0	1	0.48	AT4G38600	protein_coding	E3 ubiquitin-protein ligase UPL3 [Source:UniProtKB/Swiss-Prot;Acc:Q6WWW4]				path:ath04120	Ubiquitin mediated proteolysis
XI-K	0	0.0651112	0.132	0.271	0	1	0.487	AT5G20490	protein_coding	Myosin-17 [Source:UniProtKB/Swiss-Prot;Acc:F4K5J1]		GO:0003774,GO:0003779,GO:0005516,GO:0005524,GO:0016459,GO:0030048,GO:0010090,GO:0010091,GO:0048768,GO:0051645,GO:0051646,GO:0060151,GO:0009791,GO:0010154,GO:0016049,GO:0051301,GO:0009506,GO:0048467,GO:0090436,GO:0005515,GO:0030133,GO:0035619,GO:0048767	motor activity|actin binding|calmodulin binding|ATP binding|myosin complex|actin filament-based movement|trichome morphogenesis|trichome branching|root hair cell tip growth|Golgi localization|mitochondrion localization|peroxisome localization|post-embryonic development|fruit development|cell growth|cell division|plasmodesma|gynoecium development|leaf pavement cell development|protein binding|tran…
UBA1	0	0.0650572	0.235	0.464	0	1	0.506	AT2G30110	protein_coding	UBA1 [Source:UniProtKB/TrEMBL;Acc:A0A178VN59]		GO:0004839,GO:0005524,GO:0005634,GO:0008641,GO:0016567,GO:0006511,GO:0046686,GO:0051707,GO:0005886,GO:0005829,GO:0009506,GO:0004842	ubiquitin activating enzyme activity|ATP binding|nucleus|small protein activating enzyme activity|protein ubiquitination|ubiquitin-dependent protein catabolic process|response to cadmium ion|response to other organism|plasma membrane|cytosol|plasmodesma|ubiquitin-protein transferase activity	path:ath04120	Ubiquitin mediated proteolysis
MYOB1	0	0.0650084	0.192	0.321	0	1	0.598	AT1G08800	protein_coding	Myosin-binding protein 1 [Source:UniProtKB/Swiss-Prot;Acc:F4HXQ7]
STY46	0	0.0649473	0.128	0.259	0	1	0.494	AT4G38470	protein_coding	Serine/threonine-protein kinase STY46 [Source:UniProtKB/Swiss-Prot;Acc:F4JTP5]
PAB2.1	0	0.0649244	0.78	0.916	0	1	0.852	AT4G34110	protein_coding	Polyadenylate-binding protein [Source:UniProtKB/TrEMBL;Acc:A0A178UWB3]		GO:0000166,GO:0000184,GO:0003723,GO:0003743,GO:0005634,GO:0016032,GO:0006446,GO:0060211,GO:1900151,GO:0009651,GO:0005829,GO:0005515,GO:0006413	nucleotide binding|nuclear-transcribed mRNA catabolic process, nonsense-mediated decay|RNA binding|translation initiation factor activity|nucleus|viral process|regulation of translational initiation|regulation of nuclear-transcribed mRNA poly(A) tail shortening|regulation of nuclear-transcribed mRNA catabolic process, deadenylation-dependent decay|response to salt stress|cytosol|protein binding|t…	path:ath03013,path:ath03015,path:ath03018	RNA transport|mRNA surveillance pathway|RNA degradation
UBC24	0	0.0648161	0.216	0.401	0	1	0.539	AT2G33770	protein_coding	Probable ubiquitin-conjugating enzyme E2 24 [Source:UniProtKB/Swiss-Prot;Acc:Q8VY10]				path:ath04120	Ubiquitin mediated proteolysis
AT2G25297	0	0.0648024	0.24	0.335	0	1	0.716	AT2G25297	protein_coding
AT5G23510	0	0.0647734	0.164	0.289	0	1	0.567	AT5G23510	protein_coding	unknown protein; BEST Arabidopsis thaliana protein match is: unknown protein (TAIR:AT5G23490.1); Ha. [Source:TAIR;Acc:AT5G23510]		GO:0005634	nucleus
AT5G02050	0	0.064753	0.198	0.376	0	1	0.527	AT5G02050	protein_coding	At5g02050 [Source:UniProtKB/TrEMBL;Acc:Q9LZM6]		GO:0005739,GO:0005759,GO:0008150	mitochondrion|mitochondrial matrix|biological_process
FUM1	0	0.0646609	0.174	0.358	0	1	0.486	AT2G47510	protein_coding	FUM1 [Source:UniProtKB/TrEMBL;Acc:A0A178VMD4]		GO:0004333,GO:0005739,GO:0005829,GO:0006099,GO:0006106,GO:0006108,GO:0045239,GO:0051262,GO:0006979,GO:0009651,GO:0048868,GO:0005515	fumarate hydratase activity|mitochondrion|cytosol|tricarboxylic acid cycle|fumarate metabolic process|malate metabolic process|tricarboxylic acid cycle enzyme complex|protein tetramerization|response to oxidative stress|response to salt stress|pollen tube development|protein binding	path:ath01200,path:ath00020,path:ath00620	Carbon metabolism|Citrate cycle (TCA cycle)|Pyruvate metabolism
SUE4	0	0.064607	0.149	0.292	0	1	0.51	AT3G55880	protein_coding	Alpha/beta hydrolase related protein [Source:UniProtKB/TrEMBL;Acc:Q8L7D8]		GO:0005739,GO:0016021,GO:0016787,GO:0009970	mitochondrion|integral component of membrane|hydrolase activity|cellular response to sulfate starvation
AT2G19540	0	0.0645742	0.206	0.406	0	1	0.507	AT2G19540	protein_coding	Putative WD-40 repeat protein [Source:UniProtKB/TrEMBL;Acc:Q9ZUN8]
ENO2	0	0.0645146	0.696	0.863	0	1	0.806	AT2G36530	protein_coding	LOS2 [Source:UniProtKB/TrEMBL;Acc:A0A178VT47]				path:ath01200,path:ath01230,path:ath00010,path:ath03018	Carbon metabolism|Biosynthesis of amino acids|Glycolysis / Gluconeogenesis|RNA degradation
AT4G25690	0	0.0644846	0.26	0.473	0	1	0.55	AT4G25690	protein_coding	AT4G25690 protein [Source:UniProtKB/TrEMBL;Acc:Q9SZZ7]		GO:0005634	nucleus
BIK1	0	0.0643489	0.576	0.726	0	1	0.793	AT2G39660	protein_coding	BIK1 [Source:UniProtKB/TrEMBL;Acc:A0A178VYW0]		GO:0004674,GO:0005524,GO:0009507,GO:0016301,GO:0005634,GO:0005730,GO:0005737,GO:0005886,GO:0009620,GO:0046777,GO:0050832,GO:0052033	protein serine/threonine kinase activity|ATP binding|chloroplast|kinase activity|nucleus|nucleolus|cytoplasm|plasma membrane|response to fungus|protein autophosphorylation|defense response to fungus|pathogen-associated molecular pattern dependent induction by symbiont of host innate immune response
AT5G02610	0	0.0641363	0.45	0.672	0	1	0.67	AT5G02610	protein_coding	Ribosomal L29 family protein [Source:UniProtKB/TrEMBL;Acc:F4KDR2]		GO:0003735,GO:0005737,GO:0005840,GO:0006412,GO:0042254,GO:0005886,GO:0022626,GO:0005774,GO:0022625,GO:0009506,GO:0005794	structural constituent of ribosome|cytoplasm|ribosome|translation|ribosome biogenesis|plasma membrane|cytosolic ribosome|vacuolar membrane|cytosolic large ribosomal subunit|plasmodesma|Golgi apparatus	path:ath03010	Ribosome
RUB1	0	0.0640129	0.273	0.517	0	1	0.528	AT1G31340	protein_coding	RUB1 [Source:UniProtKB/TrEMBL;Acc:A0A178W1F2]		GO:0005634,GO:0006464,GO:0045116,GO:0009693,GO:0009793,GO:0005886,GO:0005829,GO:0009733	nucleus|cellular protein modification process|protein neddylation|ethylene biosynthetic process|embryo development ending in seed dormancy|plasma membrane|cytosol|response to auxin
PRA1B4	0	0.0639164	0.235	0.405	0	1	0.58	AT2G38360	protein_coding	PRA1 family protein B4 [Source:UniProtKB/Swiss-Prot;Acc:O80915]
AT3G18950	0	0.0638474	0.33	0.464	0	1	0.711	AT3G18950	protein_coding	En/Spm-like transposon protein-like [Source:UniProtKB/TrEMBL;Acc:Q9LJ71]		GO:0000166,GO:0008150,GO:0009507	nucleotide binding|biological_process|chloroplast
AAC2	0	0.0638132	0.22	0.426	0	1	0.516	AT5G13490	protein_coding	ADP,ATP carrier protein 2, mitochondrial [Source:UniProtKB/Swiss-Prot;Acc:P40941]		GO:0003735,GO:0005471,GO:0005739,GO:0005743,GO:0006412,GO:0006810,GO:0016021,GO:0055085,GO:0005740,GO:0015865,GO:0009941,GO:0009507,GO:0005774,GO:0016020,GO:0005515,GO:0005507	structural constituent of ribosome|ATP:ADP antiporter activity|mitochondrion|mitochondrial inner membrane|translation|transport|integral component of membrane|transmembrane transport|mitochondrial envelope|purine nucleotide transport|chloroplast envelope|chloroplast|vacuolar membrane|membrane|protein binding|copper ion binding
AT2G27500	0	0.0637965	0.266	0.448	0	1	0.594	AT2G27500	protein_coding	Glucan endo-1,3-beta-glucosidase 14 [Source:UniProtKB/Swiss-Prot;Acc:Q9ZQG9]		GO:0004553,GO:0005576,GO:0005618,GO:0005975,GO:0006952,GO:0042973,GO:0071555,GO:0046658,GO:0005634,GO:0005737	hydrolase activity, hydrolyzing O-glycosyl compounds|extracellular region|cell wall|carbohydrate metabolic process|defense response|glucan endo-1,3-beta-D-glucosidase activity|cell wall organization|anchored component of plasma membrane|nucleus|cytoplasm
AT4G00585	0	0.0635128	0.336	0.587	0	1	0.572	AT4G00585	protein_coding	Transmembrane protein [Source:UniProtKB/TrEMBL;Acc:Q8VZT9]		GO:0003674,GO:0016021,GO:0009853,GO:0031966,GO:0045271,GO:0005747	molecular_function|integral component of membrane|photorespiration|mitochondrial membrane|respiratory chain complex I|mitochondrial respiratory chain complex I
PBL19	0	0.063393	0.304	0.527	0	1	0.577	AT5G47070	protein_coding	Probable serine/threonine-protein kinase PBL19 [Source:UniProtKB/Swiss-Prot;Acc:Q9LTC0]		GO:0004674,GO:0005524,GO:0005886,GO:0006468,GO:0016301	protein serine/threonine kinase activity|ATP binding|plasma membrane|protein phosphorylation|kinase activity
PGK3	0	0.0631716	0.561	0.788	0	1	0.712	AT1G79550	protein_coding	Phosphoglycerate kinase [Source:UniProtKB/TrEMBL;Acc:A0A178WHC3]		GO:0005524,GO:0005737,GO:0006096,GO:0004618,GO:0005829,GO:0005634,GO:0005774,GO:0005886,GO:0016020,GO:0048046,GO:0009570,GO:0009506,GO:0005794	ATP binding|cytoplasm|glycolytic process|phosphoglycerate kinase activity|cytosol|nucleus|vacuolar membrane|plasma membrane|membrane|apoplast|chloroplast stroma|plasmodesma|Golgi apparatus	path:ath01200,path:ath01230,path:ath00010,path:ath00710	Carbon metabolism|Biosynthesis of amino acids|Glycolysis / Gluconeogenesis|Carbon fixation in photosynthetic organisms
DELTA-OAT	0	0.063099	0.178	0.362	0	1	0.492	AT5G46180	protein_coding	Ornithine aminotransferase, mitochondrial [Source:UniProtKB/Swiss-Prot;Acc:Q9FNK4]		GO:0004587,GO:0005737,GO:0005759,GO:0010121,GO:0030170,GO:0042802,GO:0005739,GO:0006561,GO:0006593,GO:0019544,GO:0008270,GO:0009626,GO:0009816,GO:0009651,GO:0042538	ornithine-oxo-acid transaminase activity|cytoplasm|mitochondrial matrix|arginine catabolic process to proline via ornithine|pyridoxal phosphate binding|identical protein binding|mitochondrion|proline biosynthetic process|ornithine catabolic process|arginine catabolic process to glutamate|zinc ion binding|plant-type hypersensitive response|defense response to bacterium, incompatible interaction|re…	path:ath00330	Arginine and proline metabolism
RPL38A.1	0	0.0629757	0.852	0.941	0	1	0.905	AT2G43460	protein_coding	60S ribosomal protein L38 [Source:UniProtKB/Swiss-Prot;Acc:O22860]		GO:0003735,GO:0005737,GO:0005840,GO:0006412,GO:0042254,GO:0022626,GO:0022625	structural constituent of ribosome|cytoplasm|ribosome|translation|ribosome biogenesis|cytosolic ribosome|cytosolic large ribosomal subunit	path:ath03010	Ribosome
SYD	0	0.0629714	0.237	0.435	0	1	0.545	AT2G28290	protein_coding	SYD [Source:UniProtKB/TrEMBL;Acc:A0A384L3H2]		GO:0003677,GO:0004386,GO:0005524,GO:0005634,GO:0006351,GO:0006355,GO:0006952,GO:0009873,GO:0042393,GO:0009908,GO:0016887,GO:0003682,GO:0010199,GO:0043044,GO:0040029,GO:0009611,GO:0005829,GO:0005515,GO:0010104,GO:1900150,GO:2000022	DNA binding|helicase activity|ATP binding|nucleus|transcription, DNA-templated|regulation of transcription, DNA-templated|defense response|ethylene-activated signaling pathway|histone binding|flower development|ATPase activity|chromatin binding|organ boundary specification between lateral organs and the meristem|ATP-dependent chromatin remodeling|regulation of gene expression, epigenetic|response…
ERD6	0	0.0628675	0.293	0.482	0	1	0.608	AT1G08930	protein_coding	ERD6 [Source:UniProtKB/TrEMBL;Acc:A0A178W9Q9]		GO:0005351,GO:0005355,GO:0005886,GO:0005887,GO:0015144,GO:0016020,GO:0035428,GO:0046323,GO:0010200,GO:0009414,GO:0009651,GO:0009737,GO:0005783,GO:0034219,GO:0051119	sugar:proton symporter activity|glucose transmembrane transporter activity|plasma membrane|integral component of plasma membrane|carbohydrate transmembrane transporter activity|membrane|hexose transmembrane transport|glucose import|response to chitin|response to water deprivation|response to salt stress|response to abscisic acid|endoplasmic reticulum|carbohydrate transmembrane transport|sugar tra…
ACR12	0	0.0628446	0.175	0.382	0	1	0.458	AT5G04740	protein_coding	ACR12 [Source:UniProtKB/TrEMBL;Acc:A0A178UNY1]		GO:0008152,GO:0009507,GO:0016597,GO:0009535,GO:0009570	metabolic process|chloroplast|amino acid binding|chloroplast thylakoid membrane|chloroplast stroma
LAP1	0	0.0628263	0.289	0.533	0	1	0.542	AT2G24200	protein_coding	Leucine aminopeptidase 1 [Source:UniProtKB/Swiss-Prot;Acc:P30184]				path:ath00480	Glutathione metabolism
AT3G53180	0	0.0627677	0.199	0.365	0	1	0.545	AT3G53180	protein_coding	Nodulin/glutamine synthase-like protein [Source:UniProtKB/TrEMBL;Acc:F4J9A0]
AT2G47970	0	0.0627573	0.138	0.317	0	1	0.435	AT2G47970	protein_coding	NPL4-like protein 2 [Source:UniProtKB/Swiss-Prot;Acc:O82264]		GO:0043161,GO:0005829	proteasome-mediated ubiquitin-dependent protein catabolic process|cytosol	path:ath04141	Protein processing in endoplasmic reticulum
TKL-1	0	0.0627319	0.181	0.356	0	1	0.508	AT3G60750	protein_coding	Transketolase-1, chloroplastic [Source:UniProtKB/Swiss-Prot;Acc:Q8RWV0]				path:ath01200,path:ath01230,path:ath00030,path:ath00710,path:ath00903	Carbon metabolism|Biosynthesis of amino acids|Pentose phosphate pathway|Carbon fixation in photosynthetic organisms|Limonene and pinene degradation
MORF5	0	0.0626393	0.17	0.346	0	1	0.491	AT1G32580	protein_coding	Multiple organellar RNA editing factor 5, chloroplastic/mitochondrial [Source:UniProtKB/Swiss-Prot;Acc:Q9C7Y2]		GO:0003674,GO:0009507,GO:0005739,GO:0080156	molecular_function|chloroplast|mitochondrion|mitochondrial mRNA modification
CSLD3	0	0.0626018	0.194	0.396	0	1	0.49	AT3G03050	protein_coding	Glycosyltransferase (Fragment) [Source:UniProtKB/TrEMBL;Acc:W8Q6V3]		GO:0000139,GO:0000271,GO:0005794,GO:0009832,GO:0016021,GO:0016757,GO:0016759,GO:0016760,GO:0030244,GO:0071555,GO:0005783,GO:0005886,GO:0009409,GO:0051753,GO:0005768,GO:0005802	Golgi membrane|polysaccharide biosynthetic process|Golgi apparatus|plant-type cell wall biogenesis|integral component of membrane|transferase activity, transferring glycosyl groups|cellulose synthase activity|cellulose synthase (UDP-forming) activity|cellulose biosynthetic process|cell wall organization|endoplasmic reticulum|plasma membrane|response to cold|mannan synthase activity|endosome|trans…
RPL24B	0	0.0625943	0.829	0.929	0	1	0.892	AT3G53020	protein_coding	60S ribosomal protein L24-2 [Source:UniProtKB/Swiss-Prot;Acc:P38666]				path:ath03010	Ribosome
RPP2D	0	0.0625898	0.221	0.393	0	1	0.562	AT3G44590	protein_coding	Acidic ribosomal protein P2-like [Source:UniProtKB/TrEMBL;Acc:Q0WRF9]		GO:0003735,GO:0005840,GO:0006414,GO:0022626,GO:0005634,GO:0005829	structural constituent of ribosome|ribosome|translational elongation|cytosolic ribosome|nucleus|cytosol	path:ath03010	Ribosome
ABCA2	0	0.0625444	0.14	0.297	0	1	0.471	AT3G47730	protein_coding	ATH1 [Source:UniProtKB/TrEMBL;Acc:A0A178V6R6]		GO:0005215,GO:0005524,GO:0005576,GO:0006869,GO:0016021,GO:0042626,GO:0043231,GO:0006810	transporter activity|ATP binding|extracellular region|lipid transport|integral component of membrane|ATPase activity, coupled to transmembrane movement of substances|intracellular membrane-bounded organelle|transport
DOT2	0	0.0623529	0.218	0.44	0	1	0.495	AT5G16780	protein_coding	MDF [Source:UniProtKB/TrEMBL;Acc:A0A178UP47]		GO:0000387,GO:0000481,GO:0003674,GO:0005634,GO:0045292,GO:0046540,GO:0005730,GO:0009908,GO:0010087,GO:0010305,GO:0010588,GO:0048364,GO:0048366,GO:0048367,GO:0009933,GO:0048528	spliceosomal snRNP assembly|maturation of 5S rRNA|molecular_function|nucleus|mRNA cis splicing, via spliceosome|U4/U6 x U5 tri-snRNP complex|nucleolus|flower development|phloem or xylem histogenesis|leaf vascular tissue pattern formation|cotyledon vascular tissue pattern formation|root development|leaf development|shoot system development|meristem structural organization|post-embryonic root devel…	path:ath03040	Spliceosome
TOM1	0	0.0623371	0.263	0.522	0	1	0.504	AT4G21790	protein_coding	TOM1 [Source:UniProtKB/TrEMBL;Acc:A0A178UT97]		GO:0016021,GO:0005515,GO:0005774,GO:0009705,GO:0046786	integral component of membrane|protein binding|vacuolar membrane|plant-type vacuole membrane|viral replication complex formation and maintenance
AT5G42150	0	0.0621443	0.129	0.256	0	1	0.504	AT5G42150	protein_coding	Glutathione S-transferase family protein [Source:UniProtKB/TrEMBL;Acc:Q9FHX0]		GO:0009055,GO:0015035,GO:0016740,GO:0045454,GO:0005739	electron carrier activity|protein disulfide oxidoreductase activity|transferase activity|cell redox homeostasis|mitochondrion	path:ath00590	Arachidonic acid metabolism
ALAAT1	0	0.062144	0.563	0.756	0	1	0.745	AT1G17290	protein_coding	Alanine aminotransferase 1, mitochondrial [Source:UniProtKB/Swiss-Prot;Acc:F4I7I0]				path:ath01200,path:ath01210,path:ath01230,path:ath00710,path:ath00250,path:ath00220	Carbon metabolism|2-Oxocarboxylic acid metabolism|Biosynthesis of amino acids|Carbon fixation in photosynthetic organisms|Alanine, aspartate and glutamate metabolism|Arginine biosynthesis
AT1G31130	0	0.0619037	0.198	0.405	0	1	0.489	AT1G31130	protein_coding	F28K20.6 protein [Source:UniProtKB/TrEMBL;Acc:Q9SA06]		GO:0003674,GO:0008150,GO:0009507,GO:0016021,GO:0005794,GO:0005768,GO:0005802	molecular_function|biological_process|chloroplast|integral component of membrane|Golgi apparatus|endosome|trans-Golgi network
RPS26B	0	0.0618524	0.491	0.713	0	1	0.689	AT2G40510	protein_coding	40S ribosomal protein S26 [Source:UniProtKB/TrEMBL;Acc:A0A178VTX1]		GO:0003735,GO:0005737,GO:0005840,GO:0006412,GO:0042254,GO:0009507,GO:0022627,GO:0005829,GO:0009506	structural constituent of ribosome|cytoplasm|ribosome|translation|ribosome biogenesis|chloroplast|cytosolic small ribosomal subunit|cytosol|plasmodesma	path:ath03010	Ribosome
AT3G22845	0	0.0618305	0.316	0.571	0	1	0.553	AT3G22845	protein_coding	Transmembrane emp24 domain-containing protein p24beta3 [Source:UniProtKB/Swiss-Prot;Acc:Q9LIL4]		GO:0015031,GO:0016021,GO:0016192,GO:0032580,GO:0005773,GO:0005794,GO:0005783	protein transport|integral component of membrane|vesicle-mediated transport|Golgi cisterna membrane|vacuole|Golgi apparatus|endoplasmic reticulum
PAM16L1	0	0.0618131	0.147	0.31	0	1	0.474	AT5G61880	protein_coding	Mitochondrial import inner membrane translocase subunit PAM16 like 1 [Source:UniProtKB/Swiss-Prot;Acc:Q93W66]
AIM1	0	0.0617345	0.13	0.288	0	1	0.451	AT4G29010	protein_coding	Peroxisomal fatty acid beta-oxidation multifunctional protein AIM1 [Source:UniProtKB/Swiss-Prot;Acc:Q9ZPI6]		GO:0004165,GO:0005737,GO:0006635,GO:0008692,GO:0004300,GO:0007275,GO:0009845,GO:0009908,GO:0009507,GO:0005618,GO:0009695,GO:0005777,GO:0003857,GO:0009506	dodecenoyl-CoA delta-isomerase activity|cytoplasm|fatty acid beta-oxidation|3-hydroxybutyryl-CoA epimerase activity|enoyl-CoA hydratase activity|multicellular organism development|seed germination|flower development|chloroplast|cell wall|jasmonic acid biosynthetic process|peroxisome|3-hydroxyacyl-CoA dehydrogenase activity|plasmodesma	path:ath01212,path:ath00071,path:ath00592	Fatty acid metabolism|Fatty acid degradation|alpha-Linolenic acid metabolism
AT5G27860	0	0.0616594	0.225	0.457	0	1	0.492	AT5G27860	protein_coding	unknown protein; FUNCTIONS IN: molecular_function unknown; INVOLVED IN: biological_process unknown; LOCATED IN: chloroplast; EXPRESSED IN: pollen tube; Ha. [Source:TAIR;Acc:AT5G27860]		GO:0003674,GO:0008150	molecular_function|biological_process
AT5G23575	0	0.0616342	0.174	0.352	0	1	0.494	AT5G23575	protein_coding	AT5g08500/MAH20_6 [Source:UniProtKB/TrEMBL;Acc:Q8VZJ5]		GO:0008150,GO:0016020,GO:0016021,GO:0005783	biological_process|membrane|integral component of membrane|endoplasmic reticulum
LSU2	0	0.0615379	0.716	0.829	0	1	0.864	AT5G24660	protein_coding	Protein RESPONSE TO LOW SULFUR 2 [Source:UniProtKB/Swiss-Prot;Acc:Q9FIR9]		GO:0003674,GO:0005634,GO:0031347,GO:0009658,GO:0045893	molecular_function|nucleus|regulation of defense response|chloroplast organization|positive regulation of transcription, DNA-templated
AT4G19410	0	0.0614527	0.164	0.328	0	1	0.5	AT4G19410	protein_coding	Pectin acetylesterase [Source:UniProtKB/TrEMBL;Acc:F4JT64]		GO:0005576,GO:0016787,GO:0052689,GO:0071555,GO:0005618,GO:0009505,GO:0016020,GO:0009506	extracellular region|hydrolase activity|carboxylic ester hydrolase activity|cell wall organization|cell wall|plant-type cell wall|membrane|plasmodesma
UPF1	0	0.0613889	0.21	0.432	0	1	0.486	AT5G47010	protein_coding	Regulator of nonsense transcripts 1 homolog [Source:UniProtKB/Swiss-Prot;Acc:Q9FJR0]				path:ath03013,path:ath03015	RNA transport|mRNA surveillance pathway
TOPP3	0	0.061261	0.179	0.394	0	1	0.454	AT1G64040	protein_coding	Serine/threonine-protein phosphatase [Source:UniProtKB/TrEMBL;Acc:A0A178WMA0]		GO:0046872,GO:0005634,GO:0005730,GO:0005737,GO:0004722,GO:0000164,GO:0006470	metal ion binding|nucleus|nucleolus|cytoplasm|protein serine/threonine phosphatase activity|protein phosphatase type 1 complex|protein dephosphorylation	path:ath03015,path:ath04931	mRNA surveillance pathway|Insulin resistance
NCBP	0	0.0611154	0.32	0.583	0	1	0.549	AT5G18110	protein_coding	Eukaryotic translation initiation factor NCBP [Source:UniProtKB/Swiss-Prot;Acc:Q9FK59]		GO:0003723,GO:0003743,GO:0005634,GO:0005737,GO:0006413,GO:0006417,GO:0005829	RNA binding|translation initiation factor activity|nucleus|cytoplasm|translational initiation|regulation of translation|cytosol	path:ath03013	RNA transport
AT1G77710	0	0.0609779	0.685	0.871	0	1	0.786	AT1G77710	protein_coding	Ubiquitin-fold modifier 1 [Source:UniProtKB/TrEMBL;Acc:A0A178WJE1]
SUS4	0	0.0609702	0.221	0.375	0	1	0.589	AT3G43190	protein_coding	Sucrose synthase 4 [Source:UniProtKB/Swiss-Prot;Acc:Q9LXL5]		GO:0005985,GO:0005986,GO:0008194,GO:0016157,GO:0016757,GO:0001666,GO:0005773,GO:0005886,GO:0016020,GO:0005829	sucrose metabolic process|sucrose biosynthetic process|UDP-glycosyltransferase activity|sucrose synthase activity|transferase activity, transferring glycosyl groups|response to hypoxia|vacuole|plasma membrane|membrane|cytosol	path:ath00500	Starch and sucrose metabolism
TUFA	0	0.0607659	0.219	0.417	0	1	0.525	AT4G02930	protein_coding	Elongation factor Tu, mitochondrial [Source:UniProtKB/Swiss-Prot;Acc:Q9ZT91]		GO:0003746,GO:0003924,GO:0005525,GO:0005739,GO:0006414,GO:0005618,GO:0005524,GO:0046686,GO:0008270,GO:0050897,GO:0005829	translation elongation factor activity|GTPase activity|GTP binding|mitochondrion|translational elongation|cell wall|ATP binding|response to cadmium ion|zinc ion binding|cobalt ion binding|cytosol
ADK1.1	0	0.0606185	0.321	0.559	0	1	0.574	AT3G09820	protein_coding	Adenosine kinase 1 [Source:UniProtKB/Swiss-Prot;Acc:Q9SF85]		GO:0004017,GO:0004674,GO:0005524,GO:0005737,GO:0006897,GO:0008360,GO:0016032,GO:0016055,GO:0016301,GO:0016310,GO:0018105,GO:0044209,GO:0004001,GO:0005829,GO:0005739,GO:0006169,GO:0009507,GO:0005634,GO:0046686,GO:0005507,GO:0005774,GO:0005886,GO:0016020,GO:0048046,GO:0080094,GO:0009506,GO:0005794,GO:0004712,GO:0007165	adenylate kinase activity|protein serine/threonine kinase activity|ATP binding|cytoplasm|endocytosis|regulation of cell shape|viral process|Wnt signaling pathway|kinase activity|phosphorylation|peptidyl-serine phosphorylation|AMP salvage|adenosine kinase activity|cytosol|mitochondrion|adenosine salvage|chloroplast|nucleus|response to cadmium ion|copper ion binding|vacuolar membrane|plasma membran…	path:ath00230	Purine metabolism
TWN2	0	0.0604811	0.213	0.423	0	1	0.504	AT1G14610	protein_coding	Valine--tRNA ligase, mitochondrial 1 [Source:UniProtKB/Swiss-Prot;Acc:P93736]				path:ath00970	Aminoacyl-tRNA biosynthesis
NF-YB1	0	0.0604461	0.17	0.36	0	1	0.472	AT2G38880	protein_coding	Nuclear factor Y, subunit B1 [Source:UniProtKB/TrEMBL;Acc:F4ITZ0]
AKR2B	0	0.0602158	0.279	0.545	0	1	0.512	AT2G17390	protein_coding	Ankyrin repeat domain-containing protein 2B [Source:UniProtKB/Swiss-Prot;Acc:Q29Q26]		GO:0005634,GO:0005737,GO:0008289,GO:0009707,GO:0006355,GO:0005886,GO:0005515	nucleus|cytoplasm|lipid binding|chloroplast outer membrane|regulation of transcription, DNA-templated|plasma membrane|protein binding
SPDSYN1	0	0.0599803	0.184	0.358	0	1	0.514	AT1G23820	protein_coding	Spermidine synthase 1 [Source:UniProtKB/Swiss-Prot;Acc:Q9ZUB3]		GO:0009507,GO:0016740,GO:0004766,GO:0008295,GO:0005829	chloroplast|transferase activity|spermidine synthase activity|spermidine biosynthetic process|cytosol	path:ath00270,path:ath00330,path:ath00410,path:ath00480	Cysteine and methionine metabolism|Arginine and proline metabolism|beta-Alanine metabolism|Glutathione metabolism
AT1G61360	0	0.0599717	0.139	0.257	0	1	0.541	AT1G61360	protein_coding	Serine/threonine-protein kinase [Source:UniProtKB/TrEMBL;Acc:A0A178W9H1]		GO:0005524,GO:0005886,GO:0016021,GO:0016301,GO:0030246,GO:0048544	ATP binding|plasma membrane|integral component of membrane|kinase activity|carbohydrate binding|recognition of pollen
COL13	0	0.0598273	0.176	0.309	0	1	0.57	AT2G47890	protein_coding	Zinc finger protein CONSTANS-LIKE 13 [Source:UniProtKB/Swiss-Prot;Acc:O82256]		GO:0005622,GO:0005634,GO:0008270,GO:0003700,GO:0006355,GO:0044212	intracellular|nucleus|zinc ion binding|transcription factor activity, sequence-specific DNA binding|regulation of transcription, DNA-templated|transcription regulatory region DNA binding
RPS14A	0	0.059778	0.798	0.918	0	1	0.869	AT2G36160	protein_coding	40S ribosomal protein S14-1 [Source:UniProtKB/Swiss-Prot;Acc:Q9SIH0]		GO:0005737,GO:0003735,GO:0006412,GO:0022627,GO:0009507,GO:0022626,GO:0005774,GO:0005886,GO:0016020,GO:0005829,GO:0009506,GO:0005515	cytoplasm|structural constituent of ribosome|translation|cytosolic small ribosomal subunit|chloroplast|cytosolic ribosome|vacuolar membrane|plasma membrane|membrane|cytosol|plasmodesma|protein binding	path:ath03010	Ribosome
AT5G40340	0	0.0597382	0.236	0.475	0	1	0.497	AT5G40340	protein_coding	Tudor/PWWP/MBT superfamily protein [Source:UniProtKB/TrEMBL;Acc:Q9FNE4]		GO:0003674,GO:0005634,GO:0005730,GO:0009506	molecular_function|nucleus|nucleolus|plasmodesma
DREB2E	0	0.0594725	0.255	0.433	0	1	0.589	AT2G38340	protein_coding	Dehydration-responsive element-binding protein 2E [Source:UniProtKB/Swiss-Prot;Acc:O80917]	AT2G38340.1
BGLU11	0	0.0594135	0.347	0.566	0	1	0.613	AT1G02850	protein_coding	Beta-glucosidase 11 [Source:UniProtKB/Swiss-Prot;Acc:B3H5Q1]		GO:0004553,GO:0005576,GO:0005975,GO:0008422,GO:1901657	hydrolase activity, hydrolyzing O-glycosyl compounds|extracellular region|carbohydrate metabolic process|beta-glucosidase activity|glycosyl compound metabolic process	path:ath00500,path:ath00460,path:ath00940	Starch and sucrose metabolism|Cyanoamino acid metabolism|Phenylpropanoid biosynthesis
ATG11	0	0.0591476	0.149	0.318	0	1	0.469	AT4G30790	protein_coding	Autophagy-related protein 11 [Source:UniProtKB/Swiss-Prot;Acc:Q9SUG7]
VIK	0	0.0590179	0.21	0.418	0	1	0.502	AT1G14000	protein_coding	At1g14000 [Source:UniProtKB/TrEMBL;Acc:Q9XI87]		GO:0004672,GO:0005524,GO:0005634,GO:0006468,GO:0004712,GO:0005515,GO:0009734,GO:0009742,GO:0010305,GO:0005829	protein kinase activity|ATP binding|nucleus|protein phosphorylation|protein serine/threonine/tyrosine kinase activity|protein binding|auxin-activated signaling pathway|brassinosteroid mediated signaling pathway|leaf vascular tissue pattern formation|cytosol
FAB1D	0	0.0590125	0.118	0.256	0	1	0.461	AT1G34260	protein_coding	Putative 1-phosphatidylinositol-3-phosphate 5-kinase FAB1D [Source:UniProtKB/Swiss-Prot;Acc:Q9XID0]		GO:0000285,GO:0005524,GO:0005634,GO:0016308	1-phosphatidylinositol-3-phosphate 5-kinase activity|ATP binding|nucleus|1-phosphatidylinositol-4-phosphate 5-kinase activity	path:ath00562,path:ath04070,path:ath04145	Inositol phosphate metabolism|Phosphatidylinositol signaling system|Phagosome
GRF9	0	0.0589576	0.158	0.348	0	1	0.454	AT2G42590	protein_coding	General regulatory factor 9 [Source:UniProtKB/TrEMBL;Acc:F4IP55]		GO:0005634,GO:0005737,GO:0019904,GO:0045309,GO:0048366,GO:0005509,GO:0005886,GO:0005829,GO:0048528,GO:0009570	nucleus|cytoplasm|protein domain specific binding|protein phosphorylated amino acid binding|leaf development|calcium ion binding|plasma membrane|cytosol|post-embryonic root development|chloroplast stroma
GSTU7	0	0.0589099	0.66	0.812	0	1	0.813	AT2G29420	protein_coding	Glutathione S-transferase U7 [Source:UniProtKB/Swiss-Prot;Acc:Q9ZW24]		GO:0004364,GO:0005737,GO:0006749,GO:0009636,GO:0009407,GO:0009751,GO:0005829	glutathione transferase activity|cytoplasm|glutathione metabolic process|response to toxic substance|toxin catabolic process|response to salicylic acid|cytosol	path:ath00480	Glutathione metabolism
GSH2	0	0.0588536	0.119	0.262	0	1	0.454	AT5G27380	protein_coding	Glutathione synthetase, chloroplastic [Source:UniProtKB/Swiss-Prot;Acc:P46416]		GO:0006750,GO:0009507,GO:0004363,GO:0005829,GO:0009753	glutathione biosynthetic process|chloroplast|glutathione synthase activity|cytosol|response to jasmonic acid	path:ath00270,path:ath00480	Cysteine and methionine metabolism|Glutathione metabolism
RH51	0	0.0588266	0.155	0.308	0	1	0.503	AT3G18600	protein_coding	DEAD-box ATP-dependent RNA helicase 51 [Source:UniProtKB/Swiss-Prot;Acc:Q9LIH9]		GO:0003723,GO:0005524,GO:0005634,GO:0008026,GO:0005730,GO:0005829	RNA binding|ATP binding|nucleus|ATP-dependent helicase activity|nucleolus|cytosol
AT2G25210	0	0.0588227	0.776	0.885	0	1	0.877	AT2G25210	protein_coding	Ribosomal protein L39 family protein [Source:TAIR;Acc:AT2G25210]		GO:0003735,GO:0005739,GO:0005840,GO:0006412,GO:0022625	structural constituent of ribosome|mitochondrion|ribosome|translation|cytosolic large ribosomal subunit	path:ath03010	Ribosome
SEC	0	0.0588034	0.18	0.384	0	1	0.469	AT3G04240	protein_coding	Probable UDP-N-acetylglucosamine--peptide N-acetylglucosaminyltransferase SEC [Source:UniProtKB/Swiss-Prot;Acc:Q9M8Y0]		GO:0005634,GO:0006493,GO:0007275,GO:0016757	nucleus|protein O-linked glycosylation|multicellular organism development|transferase activity, transferring glycosyl groups	path:ath00514,path:ath04931	Other types of O-glycan biosynthesis|Insulin resistance
VPS37-1	0	0.058611	0.133	0.298	0	1	0.446	AT3G53120	protein_coding	Vacuolar protein-sorting-associated protein 37 homolog 1 [Source:UniProtKB/Swiss-Prot;Acc:Q9SCP9]		GO:0005634,GO:0015031,GO:0000813,GO:0005515	nucleus|protein transport|ESCRT I complex|protein binding	path:ath04144	Endocytosis
DHQS	0	0.0585876	0.167	0.338	0	1	0.494	AT5G66120	protein_coding	3-dehydroquinate synthase, chloroplastic [Source:UniProtKB/Swiss-Prot;Acc:Q8VYV7]		GO:0005737,GO:0009423,GO:0009507,GO:0046872,GO:0009570,GO:0005768,GO:0005794,GO:0005802	cytoplasm|chorismate biosynthetic process|chloroplast|metal ion binding|chloroplast stroma|endosome|Golgi apparatus|trans-Golgi network	path:ath01230,path:ath00400	Biosynthesis of amino acids|Phenylalanine, tyrosine and tryptophan biosynthesis
CARB	0	0.0585615	0.165	0.33	0	1	0.5	AT1G29900	protein_coding	Carbamoyl-phosphate synthase large chain, chloroplastic [Source:UniProtKB/Swiss-Prot;Acc:Q42601]		GO:0000050,GO:0004087,GO:0005524,GO:0005739,GO:0006526,GO:0044205,GO:0046872,GO:0009507,GO:0016036,GO:0009570,GO:0016020,GO:0005829,GO:0004088,GO:0005951	urea cycle|carbamoyl-phosphate synthase (ammonia) activity|ATP binding|mitochondrion|arginine biosynthetic process|'de novo' UMP biosynthetic process|metal ion binding|chloroplast|cellular response to phosphate starvation|chloroplast stroma|membrane|cytosol|carbamoyl-phosphate synthase (glutamine-hydrolyzing) activity|carbamoyl-phosphate synthase complex	path:ath00240,path:ath00250	Pyrimidine metabolism|Alanine, aspartate and glutamate metabolism
GSTU4	0	0.0585093	0.651	0.789	0	1	0.825	AT2G29460	protein_coding	Glutathione S-transferase U4 [Source:UniProtKB/Swiss-Prot;Acc:Q9ZW27]		GO:0004364,GO:0005737,GO:0005829,GO:0006749,GO:0009636,GO:0009407	glutathione transferase activity|cytoplasm|cytosol|glutathione metabolic process|response to toxic substance|toxin catabolic process	path:ath00480	Glutathione metabolism
AT2G46140	0	0.0584925	0.42	0.589	0	1	0.713	AT2G46140	protein_coding	Desiccation-related protein At2g46140 [Source:UniProtKB/Swiss-Prot;Acc:O82355]
G6PD6	0	0.0584697	0.165	0.334	0	1	0.494	AT5G40760	protein_coding	G6PD6 [Source:UniProtKB/TrEMBL;Acc:A0A384LPG4]				path:ath01200,path:ath00030,path:ath00480	Carbon metabolism|Pentose phosphate pathway|Glutathione metabolism
PRP8A	0	0.0584471	0.265	0.478	0	1	0.554	AT1G80070	protein_coding	SUS2 [Source:UniProtKB/TrEMBL;Acc:A0A178W7J7]		GO:0000244,GO:0000386,GO:0000398,GO:0005634,GO:0005681,GO:0005682,GO:0005986,GO:0008194,GO:0016157,GO:0016757,GO:0017070,GO:0030619,GO:0030620,GO:0030623,GO:0042170,GO:0071013,GO:0097157,GO:0001666,GO:0009507,GO:0009505,GO:0016020,GO:0005829,GO:0005982,GO:0005985,GO:0010431,GO:0000380	spliceosomal tri-snRNP complex assembly|second spliceosomal transesterification activity|mRNA splicing, via spliceosome|nucleus|spliceosomal complex|U5 snRNP|sucrose biosynthetic process|UDP-glycosyltransferase activity|sucrose synthase activity|transferase activity, transferring glycosyl groups|U6 snRNA binding|U1 snRNA binding|U2 snRNA binding|U5 snRNA binding|plastid membrane|catalytic step 2 …	path:ath03040	Spliceosome
AT5G15750	0	0.0580941	0.18	0.37	0	1	0.486	AT5G15750	protein_coding	Alpha-L RNA-binding motif/Ribosomal protein S4 family protein [Source:UniProtKB/TrEMBL;Acc:Q683D4]		GO:0003723,GO:0005634,GO:0022627	RNA binding|nucleus|cytosolic small ribosomal subunit	path:ath03008	Ribosome biogenesis in eukaryotes
AT5G49645	0	0.058004	0.139	0.298	0	1	0.466	AT5G49645	protein_coding
OASA1	0	0.0579702	0.399	0.669	0	1	0.596	AT4G14880	protein_coding	Cysteine synthase 1 [Source:UniProtKB/Swiss-Prot;Acc:P47998]		GO:0005737,GO:0016740,GO:0030170,GO:0004124,GO:0005829,GO:0006535,GO:0046686,GO:0007568,GO:0005634,GO:0005774,GO:0016020,GO:0005886,GO:0005777,GO:0009507,GO:0019344,GO:0048046,GO:0005515,GO:0009570,GO:0009567,GO:0009860	cytoplasm|transferase activity|pyridoxal phosphate binding|cysteine synthase activity|cytosol|cysteine biosynthetic process from serine|response to cadmium ion|aging|nucleus|vacuolar membrane|membrane|plasma membrane|peroxisome|chloroplast|cysteine biosynthetic process|apoplast|protein binding|chloroplast stroma|double fertilization forming a zygote and endosperm|pollen tube growth	path:ath01200,path:ath01230,path:ath00920,path:ath00270	Carbon metabolism|Biosynthesis of amino acids|Sulfur metabolism|Cysteine and methionine metabolism
SIP1-1	0	0.0579255	0.182	0.386	0	1	0.472	AT3G04090	protein_coding	SIP1A [Source:UniProtKB/TrEMBL;Acc:A0A178V5Y6]
PES	0	0.0577846	0.263	0.456	0	1	0.577	AT5G14520	protein_coding	Pescadillo homolog [Source:UniProtKB/Swiss-Prot;Acc:Q9LYK7]
AT1G53780	0	0.0577355	0.116	0.252	0	1	0.46	AT1G53780	protein_coding	26S proteasome regulatory complex ATPase [Source:UniProtKB/TrEMBL;Acc:F4HTC3]		GO:0000413,GO:0003755,GO:0005524,GO:0005737,GO:0006457,GO:0006508,GO:0008233,GO:0016887,GO:0030163,GO:0016020	protein peptidyl-prolyl isomerization|peptidyl-prolyl cis-trans isomerase activity|ATP binding|cytoplasm|protein folding|proteolysis|peptidase activity|ATPase activity|protein catabolic process|membrane	path:ath03050	Proteasome
NAI2	0	0.0576673	0.213	0.322	0	1	0.661	AT3G15950	protein_coding	TSA1-like protein [Source:UniProtKB/Swiss-Prot;Acc:Q9LSB4]		GO:0005576,GO:0005788,GO:0016020,GO:0009651,GO:0005777,GO:0010168,GO:0080119,GO:0009506,GO:0005515	extracellular region|endoplasmic reticulum lumen|membrane|response to salt stress|peroxisome|ER body|ER body organization|plasmodesma|protein binding
ATSIK	0	0.0576141	0.274	0.483	0	1	0.567	AT3G08760	protein_coding	ATSIK [Source:UniProtKB/TrEMBL;Acc:A0A384KX76]		GO:0004672,GO:0005524,GO:0005886,GO:0006468,GO:0016301,GO:0016310	protein kinase activity|ATP binding|plasma membrane|protein phosphorylation|kinase activity|phosphorylation
AT1G67350	0	0.0576124	0.373	0.638	0	1	0.585	AT1G67350	protein_coding	At1g67350 [Source:UniProtKB/TrEMBL;Acc:Q9FYF8]		GO:0003674,GO:0005634,GO:0009853,GO:0031966,GO:0045271,GO:0005747	molecular_function|nucleus|photorespiration|mitochondrial membrane|respiratory chain complex I|mitochondrial respiratory chain complex I
BOLA4	0	0.0575554	0.167	0.366	0	1	0.456	AT5G17560	protein_coding	Protein BOLA4, chloroplastic/mitochondrial [Source:UniProtKB/Swiss-Prot;Acc:Q9LF68]
AT2G41730	0	0.0574883	0.897	0.917	0	1	0.978	AT2G41730	protein_coding	Calcium-binding site protein [Source:UniProtKB/TrEMBL;Acc:O22947]		GO:0003674,GO:0005634,GO:0009061,GO:0005737	molecular_function|nucleus|anaerobic respiration|cytoplasm
HSA32	0	0.0573426	0.181	0.271	0	1	0.668	AT4G21320	protein_coding	HSA32 [Source:UniProtKB/TrEMBL;Acc:A0A178UV51]		GO:0003824,GO:0004252,GO:0005618,GO:0005634,GO:0008152,GO:0009408,GO:0010286,GO:0010608	catalytic activity|serine-type endopeptidase activity|cell wall|nucleus|metabolic process|response to heat|heat acclimation|posttranscriptional regulation of gene expression
PAO2	0	0.0572288	0.196	0.381	0	1	0.514	AT2G43020	protein_coding	Probable polyamine oxidase 2 [Source:UniProtKB/Swiss-Prot;Acc:Q9SKX5]		GO:0005777,GO:0008131,GO:0055114,GO:0006598,GO:0046592	peroxisome|primary amine oxidase activity|oxidation-reduction process|polyamine catabolic process|polyamine oxidase activity	path:ath00330,path:ath00410	Arginine and proline metabolism|beta-Alanine metabolism
UBP14	0	0.0568597	0.121	0.27	0	1	0.448	AT3G20630	protein_coding	Ubiquitin carboxyl-terminal hydrolase 14 [Source:UniProtKB/Swiss-Prot;Acc:Q8L6Y1]		GO:0004843,GO:0006511,GO:0008242,GO:0008270,GO:0009793,GO:0016579,GO:0048767,GO:0005829	thiol-dependent ubiquitin-specific protease activity|ubiquitin-dependent protein catabolic process|omega peptidase activity|zinc ion binding|embryo development ending in seed dormancy|protein deubiquitination|root hair elongation|cytosol
TOL6	0	0.0568197	0.131	0.284	0	1	0.461	AT2G38410	protein_coding	TOM1-like protein 6 [Source:UniProtKB/Swiss-Prot;Acc:O80910]		GO:0005622,GO:0005634,GO:0005795,GO:0006886,GO:0006891,GO:0008565,GO:0005886	intracellular|nucleus|Golgi stack|intracellular protein transport|intra-Golgi vesicle-mediated transport|protein transporter activity|plasma membrane
WAKL14	0	0.0566832	0.136	0.27	0	1	0.504	AT2G23450	protein_coding	Wall-associated receptor kinase-like 14 [Source:UniProtKB/Swiss-Prot;Acc:Q8RY67]		GO:0005524,GO:0006468,GO:0016021,GO:0016301,GO:0016310	ATP binding|protein phosphorylation|integral component of membrane|kinase activity|phosphorylation
CLPR2	0	0.0566698	0.161	0.363	0	1	0.444	AT1G12410	protein_coding	ATP-dependent Clp protease proteolytic subunit-related protein 2, chloroplastic [Source:UniProtKB/Swiss-Prot;Acc:Q9XJ36]
AT3G47800	0	0.0566224	0.222	0.416	0	1	0.534	AT3G47800	protein_coding	Aldose 1-epimerase [Source:UniProtKB/TrEMBL;Acc:Q9STT3]		GO:0004034,GO:0005737,GO:0006012,GO:0019318,GO:0030246	aldose 1-epimerase activity|cytoplasm|galactose metabolic process|hexose metabolic process|carbohydrate binding	path:ath00010,path:ath00052	Glycolysis / Gluconeogenesis|Galactose metabolism
RPS7B	0	0.0566153	0.673	0.845	0	1	0.796	AT3G02560	protein_coding	40S ribosomal protein S7-2 [Source:UniProtKB/Swiss-Prot;Acc:Q9M885]		GO:0003735,GO:0006364,GO:0006412,GO:0030686,GO:0032040,GO:0042274,GO:0022627,GO:0022626,GO:0016020,GO:0009507,GO:0005829,GO:0005794	structural constituent of ribosome|rRNA processing|translation|90S preribosome|small-subunit processome|ribosomal small subunit biogenesis|cytosolic small ribosomal subunit|cytosolic ribosome|membrane|chloroplast|cytosol|Golgi apparatus	path:ath03010	Ribosome
AT3G62900	0	0.0565544	0.127	0.276	0	1	0.46	AT3G62900	protein_coding	CW-type Zinc Finger [Source:UniProtKB/TrEMBL;Acc:F4IZK5]		GO:0005634,GO:0008150,GO:0008270,GO:0009506	nucleus|biological_process|zinc ion binding|plasmodesma
AT3G07565	0	0.0565036	0.182	0.36	0	1	0.506	AT3G07565	protein_coding	Histone H2A deubiquitinase (DUF3755) [Source:UniProtKB/TrEMBL;Acc:F4JEH7]		GO:0003677,GO:0005634,GO:0008150,GO:0009507	DNA binding|nucleus|biological_process|chloroplast
AT4G16146	0	0.0564883	0.146	0.254	0	1	0.575	AT4G16146	protein_coding	cAMP-regulated phosphoprotein 19-related protein [Source:UniProtKB/TrEMBL;Acc:F4JLP3]		GO:0003674,GO:0005634,GO:0008150	molecular_function|nucleus|biological_process
CAND1	0	0.0563939	0.14	0.293	0	1	0.478	AT2G02560	protein_coding	Cullin-associated NEDD8-dissociated protein 1 [Source:UniProtKB/Swiss-Prot;Acc:Q8L5Y6]		GO:0005634,GO:0006351,GO:0006355,GO:0010265,GO:0016567,GO:0009733,GO:0005515,GO:0010228,GO:0005618,GO:0010051,GO:0005886,GO:0005829	nucleus|transcription, DNA-templated|regulation of transcription, DNA-templated|SCF complex assembly|protein ubiquitination|response to auxin|protein binding|vegetative to reproductive phase transition of meristem|cell wall|xylem and phloem pattern formation|plasma membrane|cytosol
ALDH10A9	0	0.0563752	0.125	0.279	0	1	0.448	AT3G48170	protein_coding	Betaine aldehyde dehydrogenase 2, mitochondrial [Source:UniProtKB/Swiss-Prot;Acc:Q9STS1]		GO:0004028,GO:0005739,GO:0009507,GO:0005777,GO:0004029,GO:0008802,GO:0009414,GO:0009737,GO:0055114,GO:0005829	3-chloroallyl aldehyde dehydrogenase activity|mitochondrion|chloroplast|peroxisome|aldehyde dehydrogenase (NAD) activity|betaine-aldehyde dehydrogenase activity|response to water deprivation|response to abscisic acid|oxidation-reduction process|cytosol	path:ath00260	Glycine, serine and threonine metabolism
ML4	0	0.0562102	0.129	0.282	0	1	0.457	AT5G07290	protein_coding	Protein MEI2-like 4 [Source:UniProtKB/Swiss-Prot;Acc:Q9LYN7]		GO:0000166,GO:0003723,GO:0005634,GO:0051321,GO:0045836,GO:0045927,GO:0048507	nucleotide binding|RNA binding|nucleus|meiotic cell cycle|positive regulation of meiotic nuclear division|positive regulation of growth|meristem development
MDH2	0	0.0562031	0.144	0.3	0	1	0.48	AT5G43330	protein_coding	Malate dehydrogenase 2, cytoplasmic [Source:UniProtKB/Swiss-Prot;Acc:P57106]				path:ath01200,path:ath00020,path:ath00620,path:ath00630,path:ath00710,path:ath00270	Carbon metabolism|Citrate cycle (TCA cycle)|Pyruvate metabolism|Glyoxylate and dicarboxylate metabolism|Carbon fixation in photosynthetic organisms|Cysteine and methionine metabolism
AT2G34750	0	0.0562009	0.163	0.333	0	1	0.489	AT2G34750	protein_coding	RNA polymerase I specific transcription initiation factor RRN3 protein [Source:UniProtKB/TrEMBL;Acc:Q8L643]		GO:0003743,GO:0005634,GO:0006360,GO:0006413	translation initiation factor activity|nucleus|transcription from RNA polymerase I promoter|translational initiation
RPL23AA	0	0.0561813	0.844	0.937	0	1	0.901	AT2G39460	protein_coding	60S ribosomal protein L23a-1 [Source:UniProtKB/Swiss-Prot;Acc:Q8LD46]		GO:0000027,GO:0000166,GO:0003723,GO:0003735,GO:0005622,GO:0005737,GO:0006412,GO:0015934,GO:0019843,GO:0022625,GO:0042254,GO:0005730,GO:0022626,GO:0005618,GO:0006979,GO:0009409,GO:0009644,GO:0005829,GO:0009506,GO:0005794	ribosomal large subunit assembly|nucleotide binding|RNA binding|structural constituent of ribosome|intracellular|cytoplasm|translation|large ribosomal subunit|rRNA binding|cytosolic large ribosomal subunit|ribosome biogenesis|nucleolus|cytosolic ribosome|cell wall|response to oxidative stress|response to cold|response to high light intensity|cytosol|plasmodesma|Golgi apparatus	path:ath03010	Ribosome
MYB6	0	0.0560101	0.184	0.328	0	1	0.561	AT4G09460	protein_coding	Transcription repressor MYB6 [Source:UniProtKB/Swiss-Prot;Acc:Q38851]	AT4G09460.1	GO:0003677,GO:0005634,GO:0006351,GO:0006355,GO:0003700,GO:0009739,GO:0009751,GO:0009753	DNA binding|nucleus|transcription, DNA-templated|regulation of transcription, DNA-templated|transcription factor activity, sequence-specific DNA binding|response to gibberellin|response to salicylic acid|response to jasmonic acid
COBL3	0	0.0558013	0.166	0.347	0	1	0.478	AT3G29810	protein_coding	COBRA-like protein 2 [Source:UniProtKB/Swiss-Prot;Acc:Q8L8Q7]
RSH2	0	0.0556454	0.133	0.284	0	1	0.468	AT3G14050	protein_coding	Probable GTP diphosphokinase RSH2, chloroplastic [Source:UniProtKB/Swiss-Prot;Acc:Q9LVJ3]		GO:0005215,GO:0005524,GO:0005525,GO:0005886,GO:0006855,GO:0008728,GO:0008893,GO:0009507,GO:0015238,GO:0015297,GO:0015969,GO:0016020,GO:0016021,GO:0016301,GO:0016310,GO:0042594,GO:0009611,GO:0009737,GO:0048767	transporter activity|ATP binding|GTP binding|plasma membrane|drug transmembrane transport|GTP diphosphokinase activity|guanosine-3',5'-bis(diphosphate) 3'-diphosphatase activity|chloroplast|drug transmembrane transporter activity|antiporter activity|guanosine tetraphosphate metabolic process|membrane|integral component of membrane|kinase activity|phosphorylation|response to starvation|response to…
AT2G01818	0	0.0556197	0.141	0.306	0	1	0.461	AT2G01818	protein_coding	PLATZ transcription factor family protein [Source:UniProtKB/TrEMBL;Acc:A8MQN6]		GO:0005622,GO:0005634,GO:0008150,GO:0008270	intracellular|nucleus|biological_process|zinc ion binding
NANA	0	0.0556099	0.187	0.319	0	1	0.586	AT3G12700	protein_coding	Aspartic proteinase NANA, chloroplast [Source:UniProtKB/Swiss-Prot;Acc:Q9LTW4]
VLN3	0	0.0556011	0.135	0.278	0	1	0.486	AT3G57410	protein_coding	Villin-3 [Source:UniProtKB/Swiss-Prot;Acc:O81645]		GO:0003779,GO:0005737,GO:0007010,GO:0051693,GO:0051014,GO:0051015,GO:0051017,GO:0005884	actin binding|cytoplasm|cytoskeleton organization|actin filament capping|actin filament severing|actin filament binding|actin filament bundle assembly|actin filament
AT2G21390	0	0.0555473	0.159	0.329	0	1	0.483	AT2G21390	protein_coding	Coatomer subunit alpha-2 [Source:UniProtKB/Swiss-Prot;Acc:Q9SJT9]		GO:0005198,GO:0005215,GO:0006888,GO:0030126,GO:0016020,GO:0080008,GO:0005829	structural molecule activity|transporter activity|ER to Golgi vesicle-mediated transport|COPI vesicle coat|membrane|Cul4-RING E3 ubiquitin ligase complex|cytosol
AT4G24160	0	0.0555211	0.307	0.524	0	1	0.586	AT4G24160	protein_coding	1-acylglycerol-3-phosphate O-acyltransferase [Source:UniProtKB/Swiss-Prot;Acc:O22975]		GO:0003841,GO:0005737,GO:0008654,GO:0016746,GO:0016787,GO:0004623,GO:0016298,GO:0042171,GO:0055088,GO:0055089,GO:0055091,GO:0070328	1-acylglycerol-3-phosphate O-acyltransferase activity|cytoplasm|phospholipid biosynthetic process|transferase activity, transferring acyl groups|hydrolase activity|phospholipase A2 activity|lipase activity|lysophosphatidic acid acyltransferase activity|lipid homeostasis|fatty acid homeostasis|phospholipid homeostasis|triglyceride homeostasis
RPK1	0	0.0554419	0.128	0.274	0	1	0.467	AT1G69270	protein_coding	Probable LRR receptor-like serine/threonine-protein kinase RPK1 [Source:UniProtKB/Swiss-Prot;Acc:Q9ZRF9]		GO:0005524,GO:0005886,GO:0016021,GO:0016301,GO:0009737,GO:0009738,GO:0009942,GO:0009945,GO:0048508,GO:0005777,GO:0004702,GO:0009409,GO:0009414,GO:0009651	ATP binding|plasma membrane|integral component of membrane|kinase activity|response to abscisic acid|abscisic acid-activated signaling pathway|longitudinal axis specification|radial axis specification|embryonic meristem development|peroxisome|receptor signaling protein serine/threonine kinase activity|response to cold|response to water deprivation|response to salt stress
PERK1	0	0.0554336	0.164	0.35	0	1	0.469	AT3G24550	protein_coding	Proline-rich receptor-like protein kinase PERK1 [Source:UniProtKB/Swiss-Prot;Acc:Q9LV48]		GO:0004672,GO:0005524,GO:0005886,GO:0006468,GO:0016021,GO:0009611,GO:0009620,GO:0004674,GO:0046777	protein kinase activity|ATP binding|plasma membrane|protein phosphorylation|integral component of membrane|response to wounding|response to fungus|protein serine/threonine kinase activity|protein autophosphorylation
ETFBETA	0	0.0553503	0.125	0.28	0	1	0.446	AT5G43430	protein_coding	electron transfer flavoprotein beta [Source:TAIR;Acc:AT5G43430]
NET4A	0	0.0553092	0.221	0.392	0	1	0.564	AT5G58320	protein_coding	Protein NETWORKED 4A [Source:UniProtKB/Swiss-Prot;Acc:F4KEW8]		GO:0003779,GO:0005576,GO:0005634,GO:0005737,GO:0005774	actin binding|extracellular region|nucleus|cytoplasm|vacuolar membrane
SGT1B	0	0.0552626	0.193	0.403	0	1	0.479	AT4G11260	protein_coding	SGT1B [Source:UniProtKB/TrEMBL;Acc:A0A178UX37]		GO:0005634,GO:0045087,GO:0005515,GO:0050832,GO:2000072,GO:0006511,GO:0009734,GO:0009867,GO:0019005,GO:0030163,GO:0005737,GO:0009408,GO:0005829,GO:0010187	nucleus|innate immune response|protein binding|defense response to fungus|regulation of defense response to fungus, incompatible interaction|ubiquitin-dependent protein catabolic process|auxin-activated signaling pathway|jasmonic acid mediated signaling pathway|SCF ubiquitin ligase complex|protein catabolic process|cytoplasm|response to heat|cytosol|negative regulation of seed germination	path:ath04626	Plant-pathogen interaction
CTR1	0	0.0552623	0.124	0.276	0	1	0.449	AT5G03730	protein_coding	Serine/threonine-protein kinase CTR1 [Source:UniProtKB/Swiss-Prot;Acc:Q05609]		GO:0005524,GO:0005634,GO:0009873,GO:0016301,GO:0009744,GO:0005515,GO:0004674,GO:0010105,GO:0010182,GO:0005789,GO:0004712,GO:0009686,GO:0048510,GO:2000035,GO:2000069,GO:0071281,GO:0009750,GO:0046777,GO:0001666,GO:0009723	ATP binding|nucleus|ethylene-activated signaling pathway|kinase activity|response to sucrose|protein binding|protein serine/threonine kinase activity|negative regulation of ethylene-activated signaling pathway|sugar mediated signaling pathway|endoplasmic reticulum membrane|protein serine/threonine/tyrosine kinase activity|gibberellin biosynthetic process|regulation of timing of transition from ve…	path:ath04075	Plant hormone signal transduction
EIF2 GAMMA	0	0.0551184	0.192	0.39	0	1	0.492	AT1G04170	protein_coding	Eukaryotic translation initiation factor 2 gamma subunit [Source:UniProtKB/TrEMBL;Acc:O64490]		GO:0001731,GO:0003743,GO:0003924,GO:0005525,GO:0005737,GO:0008135,GO:0005829	formation of translation preinitiation complex|translation initiation factor activity|GTPase activity|GTP binding|cytoplasm|translation factor activity, RNA binding|cytosol	path:ath03013	RNA transport
SGP2	0	0.0551109	0.142	0.259	0	1	0.548	AT3G21700	protein_coding	Monomeric G-protein [Source:UniProtKB/TrEMBL;Acc:Q9LSZ4]		GO:0005525,GO:0007264,GO:0015031,GO:0090404	GTP binding|small GTPase mediated signal transduction|protein transport|pollen tube tip
SPT42	0	0.0550832	0.113	0.259	0	1	0.436	AT5G63670	protein_coding	Transcription elongation factor SPT4 homolog 2 [Source:UniProtKB/Swiss-Prot;Acc:Q94C60]		GO:0003746,GO:0005634,GO:0006351,GO:0006414,GO:0008270,GO:0032786	translation elongation factor activity|nucleus|transcription, DNA-templated|translational elongation|zinc ion binding|positive regulation of DNA-templated transcription, elongation
AT4G02880	0	0.0549413	0.179	0.368	0	1	0.486	AT4G02880	protein_coding	unknown protein; BEST Arabidopsis thaliana protein match is: unknown protein (TAIR:AT1G03290.2); Ha. [Source:TAIR;Acc:AT4G02880]		GO:0003674,GO:0005737,GO:0008150	molecular_function|cytoplasm|biological_process
NRPB2	0	0.0548343	0.175	0.357	0	1	0.49	AT4G21710	protein_coding	DNA-directed RNA polymerase II subunit 2 [Source:UniProtKB/Swiss-Prot;Acc:P38420]		GO:0001055,GO:0003677,GO:0005634,GO:0006351,GO:0009793,GO:0032549,GO:0046872,GO:0003899,GO:0016591,GO:0005665,GO:0005829,GO:0009506	RNA polymerase II activity|DNA binding|nucleus|transcription, DNA-templated|embryo development ending in seed dormancy|ribonucleoside binding|metal ion binding|DNA-directed RNA polymerase activity|DNA-directed RNA polymerase II, holoenzyme|DNA-directed RNA polymerase II, core complex|cytosol|plasmodesma	path:ath00230,path:ath00240,path:ath03020	Purine metabolism|Pyrimidine metabolism|RNA polymerase
AT4G30990	0	0.0548185	0.139	0.268	0	1	0.519	AT4G30990	protein_coding	ARM repeat superfamily protein [Source:TAIR;Acc:AT4G30990]		GO:0005634,GO:0008150,GO:0005794,GO:0005829	nucleus|biological_process|Golgi apparatus|cytosol
AT2G22400	0	0.0548094	0.132	0.278	0	1	0.475	AT2G22400	protein_coding	S-adenosyl-L-methionine-dependent methyltransferases superfamily protein [Source:UniProtKB/TrEMBL;Acc:Q8L601]
ANAC13	0	0.0547658	0.207	0.378	0	1	0.548	AT1G32870	protein_coding	NAC domain protein 13 [Source:TAIR;Acc:AT1G32870]		GO:0003677,GO:0005634,GO:0006351,GO:0006355,GO:0007275,GO:0016021,GO:0003700,GO:0010114,GO:0010224,GO:0005737,GO:0005789,GO:0031930,GO:1900409,GO:0005515	DNA binding|nucleus|transcription, DNA-templated|regulation of transcription, DNA-templated|multicellular organism development|integral component of membrane|transcription factor activity, sequence-specific DNA binding|response to red light|response to UV-B|cytoplasm|endoplasmic reticulum membrane|mitochondria-nucleus signaling pathway|positive regulation of cellular response to oxidative stress|…
AT5G65750	0	0.0544937	0.177	0.369	0	1	0.48	AT5G65750	protein_coding	2-oxoglutarate dehydrogenase, E1 component [Source:UniProtKB/TrEMBL;Acc:Q9FLH2]		GO:0004591,GO:0005739,GO:0030976,GO:0046686,GO:0008270,GO:0050897	oxoglutarate dehydrogenase (succinyl-transferring) activity|mitochondrion|thiamine pyrophosphate binding|response to cadmium ion|zinc ion binding|cobalt ion binding	path:ath01200,path:ath00020,path:ath00310,path:ath00380	Carbon metabolism|Citrate cycle (TCA cycle)|Lysine degradation|Tryptophan metabolism
TIM13	0	0.0544003	0.368	0.611	0	1	0.602	AT1G61570	protein_coding	Mitochondrial import inner membrane translocase subunit TIM13 [Source:UniProtKB/Swiss-Prot;Acc:Q9XH48]		GO:0005743,GO:0006626,GO:0009507,GO:0015031,GO:0015450,GO:0005739,GO:0005758,GO:0005507	mitochondrial inner membrane|protein targeting to mitochondrion|chloroplast|protein transport|P-P-bond-hydrolysis-driven protein transmembrane transporter activity|mitochondrion|mitochondrial intermembrane space|copper ion binding
ACS2	0	0.0543787	0.239	0.337	0	1	0.709	AT1G01480	protein_coding	1-aminocyclopropane-1-carboxylate synthase 2 [Source:UniProtKB/Swiss-Prot;Acc:Q06402]		GO:0005737,GO:0009693,GO:0009835,GO:0030170,GO:0016847,GO:0005515,GO:0042218	cytoplasm|ethylene biosynthetic process|fruit ripening|pyridoxal phosphate binding|1-aminocyclopropane-1-carboxylate synthase activity|protein binding|1-aminocyclopropane-1-carboxylate biosynthetic process	path:ath00270	Cysteine and methionine metabolism
COX6B-3	0	0.0542003	0.394	0.658	0	1	0.599	AT4G28060	protein_coding	Cytochrome c oxidase subunit [Source:UniProtKB/TrEMBL;Acc:A0A178V4L0]		GO:0004129,GO:0005739,GO:0009507	cytochrome-c oxidase activity|mitochondrion|chloroplast	path:ath00190	Oxidative phosphorylation
AT1G14330	0	0.0541299	0.178	0.354	0	1	0.503	AT1G14330	protein_coding	At1g14330/F14L17_7 [Source:UniProtKB/TrEMBL;Acc:Q9M9S9]		GO:0003674,GO:0005634,GO:0008150	molecular_function|nucleus|biological_process
PRXIIB	0	0.0535327	0.809	0.928	0	1	0.872	AT1G65980	protein_coding	Peroxiredoxin-2B [Source:UniProtKB/Swiss-Prot;Acc:Q9XEX2]
EPSIN2	0	0.0535236	0.245	0.479	0	1	0.511	AT2G43160	protein_coding	Clathrin interactor EPSIN 2 [Source:UniProtKB/Swiss-Prot;Acc:Q67YI9]		GO:0005634,GO:0015031,GO:0030136,GO:0005774,GO:0005515,GO:0005543,GO:0005794,GO:0030276,GO:0005886	nucleus|protein transport|clathrin-coated vesicle|vacuolar membrane|protein binding|phospholipid binding|Golgi apparatus|clathrin binding|plasma membrane	path:ath04144	Endocytosis
NUP50A	0	0.0532512	0.184	0.386	0	1	0.477	AT1G52380	protein_coding	Nuclear pore complex protein NUP50A [Source:UniProtKB/Swiss-Prot;Acc:Q9C829]		GO:0005634,GO:0005643,GO:0005654,GO:0015031,GO:0046907,GO:0051028,GO:0005829,GO:0005515	nucleus|nuclear pore|nucleoplasm|protein transport|intracellular transport|mRNA transport|cytosol|protein binding
ECA4	0	0.0532429	0.168	0.352	0	1	0.477	AT1G07670	protein_coding	Calcium-transporting ATPase 4, endoplasmic reticulum-type [Source:UniProtKB/Swiss-Prot;Acc:Q9XES1]		GO:0005388,GO:0005524,GO:0005634,GO:0005887,GO:0019829,GO:0046872,GO:0005783,GO:0005886	calcium-transporting ATPase activity|ATP binding|nucleus|integral component of plasma membrane|cation-transporting ATPase activity|metal ion binding|endoplasmic reticulum|plasma membrane
AT4G02580	0	0.053156	0.294	0.557	0	1	0.528	AT4G02580	protein_coding	NADH dehydrogenase [ubiquinone] flavoprotein 2, mitochondrial [Source:UniProtKB/Swiss-Prot;Acc:O22769]		GO:0005739,GO:0006120,GO:0008137,GO:0051537,GO:0006979,GO:0005747,GO:0008270	mitochondrion|mitochondrial electron transport, NADH to ubiquinone|NADH dehydrogenase (ubiquinone) activity|2 iron, 2 sulfur cluster binding|response to oxidative stress|mitochondrial respiratory chain complex I|zinc ion binding	path:ath00190	Oxidative phosphorylation
TS1	0	0.0531324	0.238	0.441	0	1	0.54	AT4G29840	protein_coding	Threonine synthase 1, chloroplastic [Source:UniProtKB/Swiss-Prot;Acc:Q9S7B5]		GO:0000287,GO:0005737,GO:0009507,GO:0010333,GO:0016114,GO:0046246	magnesium ion binding|cytoplasm|chloroplast|terpene synthase activity|terpenoid biosynthetic process|terpene biosynthetic process	path:ath01230,path:ath00260,path:ath00750	Biosynthesis of amino acids|Glycine, serine and threonine metabolism|Vitamin B6 metabolism
AT1G27350	0	0.0531083	0.415	0.674	0	1	0.616	AT1G27350	protein_coding	At1g27330 [Source:UniProtKB/TrEMBL;Acc:Q84K46]		GO:0003674,GO:0005739,GO:0008150,GO:0016021	molecular_function|mitochondrion|biological_process|integral component of membrane
SIB1	0	0.0530833	0.226	0.353	0	1	0.64	AT3G56710	protein_coding	SIB1 [Source:UniProtKB/TrEMBL;Acc:A0A178VMX5]		GO:0005634,GO:0005515,GO:0009507,GO:0071482,GO:0009816,GO:0051091	nucleus|protein binding|chloroplast|cellular response to light stimulus|defense response to bacterium, incompatible interaction|positive regulation of sequence-specific DNA binding transcription factor activity
HSP70-3	0	0.0530529	0.841	0.924	0	1	0.91	AT3G09440	protein_coding	Heat shock protein 70 (Hsp 70) family protein [Source:UniProtKB/TrEMBL;Acc:A0A178VI76]		GO:0005524,GO:0005829,GO:0006457,GO:0009408,GO:0016363,GO:0005773,GO:0009615,GO:0022626,GO:0005618,GO:0046686,GO:0005774,GO:0005886,GO:0005515,GO:0009507,GO:0048046,GO:0080167,GO:0002020,GO:0009506,GO:0005794	ATP binding|cytosol|protein folding|response to heat|nuclear matrix|vacuole|response to virus|cytosolic ribosome|cell wall|response to cadmium ion|vacuolar membrane|plasma membrane|protein binding|chloroplast|apoplast|response to karrikin|protease binding|plasmodesma|Golgi apparatus	path:ath03040,path:ath04141,path:ath04144	Spliceosome|Protein processing in endoplasmic reticulum|Endocytosis
AT3G18410	0	0.0530416	0.28	0.517	0	1	0.542	AT3G18410	protein_coding	NADH dehydrogenase [ubiquinone] 1 beta subcomplex subunit 10-B [Source:UniProtKB/Swiss-Prot;Acc:Q94C12]		GO:0003674,GO:0055114,GO:0005739,GO:0009853,GO:0031966,GO:0045271,GO:0005747	molecular_function|oxidation-reduction process|mitochondrion|photorespiration|mitochondrial membrane|respiratory chain complex I|mitochondrial respiratory chain complex I	path:ath00190	Oxidative phosphorylation
LACS7	0	0.0530278	0.115	0.26	0	1	0.442	AT5G27600	protein_coding	Long chain acyl-CoA synthetase 7, peroxisomal [Source:UniProtKB/Swiss-Prot;Acc:Q8LKS5]		GO:0001676,GO:0005524,GO:0005634,GO:0004467,GO:0006631,GO:0005777,GO:0005515,GO:0009651,GO:0010193	long-chain fatty acid metabolic process|ATP binding|nucleus|long-chain fatty acid-CoA ligase activity|fatty acid metabolic process|peroxisome|protein binding|response to salt stress|response to ozone	path:ath01212,path:ath00061,path:ath00071,path:ath04146	Fatty acid metabolism|Fatty acid biosynthesis|Fatty acid degradation|Peroxisome
AT5G55070	0	0.0529996	0.224	0.464	0	1	0.483	AT5G55070	protein_coding	Dihydrolipoyllysine-residue succinyltransferase component of 2-oxoglutarate dehydrogenase complex 1, mitochondrial [Source:UniProtKB/Swiss-Prot;Acc:Q9FLQ4]		GO:0004149,GO:0005739,GO:0006099,GO:0016746,GO:0033512,GO:0045252,GO:0006979,GO:0022626,GO:0008270,GO:0005794	dihydrolipoyllysine-residue succinyltransferase activity|mitochondrion|tricarboxylic acid cycle|transferase activity, transferring acyl groups|L-lysine catabolic process to acetyl-CoA via saccharopine|oxoglutarate dehydrogenase complex|response to oxidative stress|cytosolic ribosome|zinc ion binding|Golgi apparatus	path:ath01200,path:ath00020,path:ath00310	Carbon metabolism|Citrate cycle (TCA cycle)|Lysine degradation
AT5G53330	0	0.0529899	0.149	0.316	0	1	0.472	AT5G53330	protein_coding	Proline-rich cell wall protein-like [Source:UniProtKB/TrEMBL;Acc:Q8LG11]		GO:0003746,GO:0005634,GO:0006414	translation elongation factor activity|nucleus|translational elongation
HHP2	0	0.0529813	0.158	0.314	0	1	0.503	AT4G30850	protein_coding	Heptahelical transmembrane protein 2 [Source:UniProtKB/Swiss-Prot;Acc:Q84N34]		GO:0005739,GO:0016021,GO:0004872,GO:0009725,GO:0009744	mitochondrion|integral component of membrane|receptor activity|response to hormone|response to sucrose
CPN60A1	0	0.0529564	0.256	0.45	0	1	0.569	AT2G28000	protein_coding	SLP [Source:UniProtKB/TrEMBL;Acc:A0A178VZW6]
AGAL3	0	0.0528247	0.17	0.371	0	1	0.458	AT3G56310	protein_coding	Alpha-galactosidase 3 [Source:UniProtKB/Swiss-Prot;Acc:Q8VXZ7]		GO:0004557,GO:0005576,GO:0005975,GO:0009311,GO:0009505,GO:0016139,GO:0046477,GO:0048046,GO:0052692,GO:0071555,GO:0005773	alpha-galactosidase activity|extracellular region|carbohydrate metabolic process|oligosaccharide metabolic process|plant-type cell wall|glycoside catabolic process|glycosylceramide catabolic process|apoplast|raffinose alpha-galactosidase activity|cell wall organization|vacuole	path:ath00052,path:ath00561,path:ath00600,path:ath00603	Galactose metabolism|Glycerolipid metabolism|Sphingolipid metabolism|Glycosphingolipid biosynthesis - globo series
AT3G14060	0	0.0527585	0.165	0.286	0	1	0.577	AT3G14060	protein_coding	At3g14060 [Source:UniProtKB/TrEMBL;Acc:Q9LVJ2]		GO:0003674,GO:0005739,GO:0008150,GO:0005618,GO:0005737	molecular_function|mitochondrion|biological_process|cell wall|cytoplasm
AT2G33710	0	0.0526813	0.145	0.286	0	1	0.507	AT2G33710	protein_coding	Integrase-type DNA-binding superfamily protein [Source:UniProtKB/TrEMBL;Acc:F4IFX1]		GO:0003677,GO:0003700,GO:0005634,GO:0006351,GO:0006355,GO:0009873,GO:0005730,GO:0010200	DNA binding|transcription factor activity, sequence-specific DNA binding|nucleus|transcription, DNA-templated|regulation of transcription, DNA-templated|ethylene-activated signaling pathway|nucleolus|response to chitin
RPS27AB	0	0.0525877	0.816	0.927	0	1	0.88	AT2G47110	protein_coding	UBQ6 [Source:UniProtKB/TrEMBL;Acc:A0A178VYW3]				path:ath03010	Ribosome
BSK7	0	0.052573	0.123	0.263	0	1	0.468	AT1G63500	protein_coding	BSK7 [Source:UniProtKB/TrEMBL;Acc:A0A178WJ26]				path:ath04075	Plant hormone signal transduction
SPP.1	0	0.052523	0.123	0.27	0	1	0.456	AT2G03120	protein_coding	Signal peptide peptidase [Source:UniProtKB/Swiss-Prot;Acc:O81062]		GO:0004222,GO:0005765,GO:0006465,GO:0006508,GO:0008270,GO:0016485,GO:0030660,GO:0033619,GO:0042500,GO:0071458,GO:0071556,GO:0005739,GO:0005783,GO:0005789,GO:0009507,GO:0009570,GO:0009555,GO:0009846,GO:0009793,GO:0005794	metalloendopeptidase activity|lysosomal membrane|signal peptide processing|proteolysis|zinc ion binding|protein processing|Golgi-associated vesicle membrane|membrane protein proteolysis|aspartic endopeptidase activity, intramembrane cleaving|integral component of cytoplasmic side of endoplasmic reticulum membrane|integral component of lumenal side of endoplasmic reticulum membrane|mitochondrion|e…
RPN2A	0	0.0522364	0.139	0.296	0	1	0.47	AT2G32730	protein_coding	26S proteasome non-ATPase regulatory subunit 1 homolog A [Source:UniProtKB/Swiss-Prot;Acc:O48844]		GO:0008540,GO:0009507,GO:0030234,GO:0042176,GO:0006511,GO:0005829,GO:0000502	proteasome regulatory particle, base subcomplex|chloroplast|enzyme regulator activity|regulation of protein catabolic process|ubiquitin-dependent protein catabolic process|cytosol|proteasome complex	path:ath03050	Proteasome
SHM3	0	0.0521612	0.143	0.304	0	1	0.47	AT4G32520	protein_coding	Serine hydroxymethyltransferase 3, chloroplastic [Source:UniProtKB/Swiss-Prot;Acc:Q94JQ3]		GO:0004372,GO:0005737,GO:0006544,GO:0006563,GO:0009507,GO:0009570,GO:0009536,GO:0005829	glycine hydroxymethyltransferase activity|cytoplasm|glycine metabolic process|L-serine metabolic process|chloroplast|chloroplast stroma|plastid|cytosol	path:ath01200,path:ath01230,path:ath00630,path:ath00260,path:ath00460,path:ath00670	Carbon metabolism|Biosynthesis of amino acids|Glyoxylate and dicarboxylate metabolism|Glycine, serine and threonine metabolism|Cyanoamino acid metabolism|One carbon pool by folate
AT2G20060	0	0.0519761	0.225	0.447	0	1	0.503	AT2G20060	protein_coding	50S ribosomal protein L4 [Source:UniProtKB/TrEMBL;Acc:Q8VY61]		GO:0003735,GO:0005739,GO:0006412,GO:0015934	structural constituent of ribosome|mitochondrion|translation|large ribosomal subunit	path:ath03010	Ribosome
CRK4	0	0.051878	0.153	0.3	0	1	0.51	AT5G24430	protein_coding	CDPK-related kinase 4 [Source:UniProtKB/Swiss-Prot;Acc:Q9FIM9]		GO:0004723,GO:0005509,GO:0005524,GO:0005886,GO:0016301,GO:0046872,GO:0004674,GO:0046777,GO:0009506	calcium-dependent protein serine/threonine phosphatase activity|calcium ion binding|ATP binding|plasma membrane|kinase activity|metal ion binding|protein serine/threonine kinase activity|protein autophosphorylation|plasmodesma
RH5	0	0.0517987	0.391	0.634	0	1	0.617	AT1G31970	protein_coding	STRS1 [Source:UniProtKB/TrEMBL;Acc:A0A178W5E1]
BRIX1-2	0	0.0517846	0.173	0.333	0	1	0.52	AT1G52930	protein_coding	Ribosome biogenesis protein BRX1 homolog 2 [Source:UniProtKB/Swiss-Prot;Acc:Q9C928]
AT4G14320	0	0.0516933	0.654	0.827	0	1	0.791	AT4G14320	protein_coding	Zinc-binding ribosomal protein family protein [Source:UniProtKB/TrEMBL;Acc:F4JUQ4]				path:ath03010	Ribosome
ILA	0	0.0515601	0.128	0.258	0	1	0.496	AT1G64790	protein_coding	Protein ILITYHIA [Source:UniProtKB/Swiss-Prot;Acc:F4I893]		GO:0005634,GO:0006417,GO:0009507,GO:0019887,GO:0019901,GO:0033554,GO:0033674,GO:0043022,GO:0016020,GO:0005829,GO:0042742	nucleus|regulation of translation|chloroplast|protein kinase regulator activity|protein kinase binding|cellular response to stress|positive regulation of kinase activity|ribosome binding|membrane|cytosol|defense response to bacterium
PDF2	0	0.0515126	0.216	0.445	0	1	0.485	AT3G22480	protein_coding	Prefoldin like protein [Source:UniProtKB/TrEMBL;Acc:Q56X68]		GO:0003677,GO:0005634,GO:0005737,GO:0006351,GO:0006355,GO:0006457,GO:0008289,GO:0016272,GO:0043565,GO:0051082,GO:0003700,GO:0009913,GO:0048825,GO:0048497,GO:0005515,GO:0009845	DNA binding|nucleus|cytoplasm|transcription, DNA-templated|regulation of transcription, DNA-templated|protein folding|lipid binding|prefoldin complex|sequence-specific DNA binding|unfolded protein binding|transcription factor activity, sequence-specific DNA binding|epidermal cell differentiation|cotyledon development|maintenance of floral organ identity|protein binding|seed germination
RTNLB3	0	0.0513664	0.289	0.535	0	1	0.54	AT1G64090	protein_coding	Reticulon-like protein [Source:UniProtKB/TrEMBL;Acc:F4I596]		GO:0005774,GO:0005783,GO:0005789,GO:0071458,GO:0071782,GO:0071786,GO:0009506,GO:0005515	vacuolar membrane|endoplasmic reticulum|endoplasmic reticulum membrane|integral component of cytoplasmic side of endoplasmic reticulum membrane|endoplasmic reticulum tubular network|endoplasmic reticulum tubular network organization|plasmodesma|protein binding
LA1.1	0	0.0513546	0.257	0.477	0	1	0.539	AT4G32720	protein_coding	La1 [Source:UniProtKB/TrEMBL;Acc:A0A178V700]
AT1G06550	0	0.0513473	0.175	0.332	0	1	0.527	AT1G06550	protein_coding	3-hydroxyisobutyryl-CoA hydrolase-like protein 5 [Source:UniProtKB/Swiss-Prot;Acc:Q9SHJ8]		GO:0005737,GO:0016787,GO:0016836,GO:0080167	cytoplasm|hydrolase activity|hydro-lyase activity|response to karrikin	path:ath01200,path:ath00640,path:ath00280,path:ath00410	Carbon metabolism|Propanoate metabolism|Valine, leucine and isoleucine degradation|beta-Alanine metabolism
ATRBP47A	0	0.0513237	0.198	0.392	0	1	0.505	AT1G49600	protein_coding	RNA-binding protein 47A [Source:TAIR;Acc:AT1G49600]		GO:0000166,GO:0006397,GO:0003723,GO:0005634,GO:0008143,GO:0005829,GO:0009735	nucleotide binding|mRNA processing|RNA binding|nucleus|poly(A) binding|cytosol|response to cytokinin
AT3G60300	0	0.0512398	0.333	0.594	0	1	0.561	AT3G60300	protein_coding	RWD domain-containing protein [Source:UniProtKB/TrEMBL;Acc:F4JAP8]		GO:0005634,GO:0008270	nucleus|zinc ion binding
PRL1	0	0.0511911	0.145	0.307	0	1	0.472	AT4G15900	protein_coding	Protein pleiotropic regulatory locus 1 [Source:UniProtKB/Swiss-Prot;Acc:Q42384]		GO:0000166,GO:0000398,GO:0000974,GO:0005634,GO:0005662,GO:0016567,GO:0045087,GO:0071011,GO:0071013,GO:0005515,GO:0045892,GO:0009870,GO:0010204,GO:0042742,GO:0050832,GO:0006508,GO:0009755,GO:0010154,GO:0010182,GO:0048364,GO:0048366,GO:0048825,GO:0080008,GO:0009749	nucleotide binding|mRNA splicing, via spliceosome|Prp19 complex|nucleus|DNA replication factor A complex|protein ubiquitination|innate immune response|precatalytic spliceosome|catalytic step 2 spliceosome|protein binding|negative regulation of transcription, DNA-templated|defense response signaling pathway, resistance gene-dependent|defense response signaling pathway, resistance gene-independent|…	path:ath03040	Spliceosome
DTX9	0	0.0510812	0.379	0.62	0	1	0.611	AT1G66760	protein_coding	Protein DETOXIFICATION 9 [Source:UniProtKB/Swiss-Prot;Acc:Q9C9M8]		GO:0005215,GO:0005886,GO:0006855,GO:0015238,GO:0015297,GO:0016020,GO:0016021,GO:0009611	transporter activity|plasma membrane|drug transmembrane transport|drug transmembrane transporter activity|antiporter activity|membrane|integral component of membrane|response to wounding
RPL10AC	0	0.0510157	0.432	0.625	0	1	0.691	AT5G22440	protein_coding	60S ribosomal protein L10a-3 [Source:UniProtKB/Swiss-Prot;Acc:P59231]		GO:0003723,GO:0003735,GO:0005737,GO:0005840,GO:0006412,GO:0005730,GO:0022626,GO:0022625,GO:0005829	RNA binding|structural constituent of ribosome|cytoplasm|ribosome|translation|nucleolus|cytosolic ribosome|cytosolic large ribosomal subunit|cytosol	path:ath03010	Ribosome
ORP3C	0	0.0509213	0.348	0.62	0	1	0.561	AT5G59420	protein_coding	Oxysterol-binding protein-related protein 3C [Source:UniProtKB/Swiss-Prot;Acc:Q93Y40]		GO:0005634,GO:0006869,GO:0008142,GO:0008202,GO:0008289,GO:0005829	nucleus|lipid transport|oxysterol binding|steroid metabolic process|lipid binding|cytosol
IMPA1	0	0.0509179	0.148	0.324	0	1	0.457	AT3G06720	protein_coding	Importin subunit alpha [Source:UniProtKB/TrEMBL;Acc:A0A178VHS3]
AATP2	0	0.0509056	0.191	0.378	0	1	0.505	AT1G15500	protein_coding	ADP,ATP carrier protein [Source:UniProtKB/TrEMBL;Acc:A0A178WDN7]
LACS4	0	0.0509018	0.394	0.655	0	1	0.602	AT4G23850	protein_coding	Long chain acyl-CoA synthetase 4 [Source:UniProtKB/Swiss-Prot;Acc:Q9T0A0]		GO:0005524,GO:0005634,GO:0004467,GO:0006631,GO:0005886,GO:0005829,GO:0005794,GO:0006633	ATP binding|nucleus|long-chain fatty acid-CoA ligase activity|fatty acid metabolic process|plasma membrane|cytosol|Golgi apparatus|fatty acid biosynthetic process	path:ath01212,path:ath00061,path:ath00071,path:ath04146	Fatty acid metabolism|Fatty acid biosynthesis|Fatty acid degradation|Peroxisome
EMB1467	0	0.0508677	0.197	0.407	0	1	0.484	AT5G37510	protein_coding	NADH dehydrogenase [ubiquinone] iron-sulfur protein 1, mitochondrial [Source:UniProtKB/Swiss-Prot;Acc:Q9FGI6]		GO:0003954,GO:0005739,GO:0008137,GO:0009055,GO:0009793,GO:0016020,GO:0042773,GO:0045333,GO:0046872,GO:0051536,GO:0051537,GO:0051539,GO:0006979,GO:0009853,GO:0031966,GO:0045271,GO:0005747,GO:0009507	NADH dehydrogenase activity|mitochondrion|NADH dehydrogenase (ubiquinone) activity|electron carrier activity|embryo development ending in seed dormancy|membrane|ATP synthesis coupled electron transport|cellular respiration|metal ion binding|iron-sulfur cluster binding|2 iron, 2 sulfur cluster binding|4 iron, 4 sulfur cluster binding|response to oxidative stress|photorespiration|mitochondrial memb…	path:ath00190	Oxidative phosphorylation
HSP70-5	0	0.050734	0.801	0.838	0	1	0.956	AT1G16030	protein_coding	Hsp70b [Source:UniProtKB/TrEMBL;Acc:A0A178W9N7]				path:ath03040,path:ath04141,path:ath04144	Spliceosome|Protein processing in endoplasmic reticulum|Endocytosis
CBSX3	0	0.0507026	0.552	0.788	0	1	0.701	AT5G10860	protein_coding	CBSX3 [Source:UniProtKB/TrEMBL;Acc:A0A178UNP9]		GO:0005739,GO:0009651,GO:0050897,GO:0045454	mitochondrion|response to salt stress|cobalt ion binding|cell redox homeostasis
AT2G01600	0	0.0506768	0.13	0.279	0	1	0.466	AT2G01600	protein_coding	Putative clathrin assembly protein At2g01600 [Source:UniProtKB/Swiss-Prot;Acc:Q8LBH2]		GO:0005545,GO:0005794,GO:0005905,GO:0006897,GO:0030136,GO:0030276,GO:0048268,GO:0016020,GO:0005886	1-phosphatidylinositol binding|Golgi apparatus|clathrin-coated pit|endocytosis|clathrin-coated vesicle|clathrin binding|clathrin coat assembly|membrane|plasma membrane
AT5G28050	0	0.0506312	0.217	0.44	0	1	0.493	AT5G28050	protein_coding	Cytidine/deoxycytidylate deaminase family protein [Source:TAIR;Acc:AT5G28050]
AT5G64230	0	0.0505783	0.159	0.267	0	1	0.596	AT5G64230	protein_coding	unknown protein; FUNCTIONS IN: molecular_function unknown; INVOLVED IN: biological_process unknown; LOCATED IN: endomembrane system; EXPRESSED IN: 9 plant structures; EXPRESSED DURING: 4 anthesis, petal differentiation and expansion stage; BEST Arab /.../s thaliana protein match is: unknown protein (TAIR:AT3G19920.1); Ha. [Source:TAIR;Acc:AT5G64230]		GO:0003674,GO:0008150	molecular_function|biological_process
AT3G25597	0	0.0505122	0.27	0.39	0	1	0.692	AT3G25597	protein_coding	Transmembrane protein [Source:UniProtKB/TrEMBL;Acc:Q9LI85]		GO:0016021	integral component of membrane
UBP23	0	0.050491	0.186	0.38	0	1	0.489	AT5G57990	protein_coding	Ubiquitin carboxyl-terminal hydrolase 23 [Source:UniProtKB/Swiss-Prot;Acc:Q9FPS4]		GO:0004843,GO:0005634,GO:0006511,GO:0016579,GO:0036459	thiol-dependent ubiquitin-specific protease activity|nucleus|ubiquitin-dependent protein catabolic process|protein deubiquitination|thiol-dependent ubiquitinyl hydrolase activity
CCR2	0	0.0504265	0.289	0.433	0	1	0.667	AT1G80820	protein_coding	Cinnamoyl-CoA reductase 2 [Source:UniProtKB/Swiss-Prot;Acc:Q9SAH9]		GO:0004674,GO:0005524,GO:0005575,GO:0006468,GO:0006952,GO:0009699,GO:0009809,GO:0016021,GO:0016301,GO:0050662,GO:0055114,GO:0016621,GO:0004672,GO:0042803,GO:0007623,GO:0009409,GO:0042754	protein serine/threonine kinase activity|ATP binding|cellular_component|protein phosphorylation|defense response|phenylpropanoid biosynthetic process|lignin biosynthetic process|integral component of membrane|kinase activity|coenzyme binding|oxidation-reduction process|cinnamoyl-CoA reductase activity|protein kinase activity|protein homodimerization activity|circadian rhythm|response to cold|nega…	path:ath00940	Phenylpropanoid biosynthesis
AT4G19880	0	0.0504205	0.551	0.717	0	1	0.768	AT4G19880	protein_coding	Glutathione S-transferase family protein [Source:UniProtKB/TrEMBL;Acc:F4JU03]		GO:0016740,GO:0046686,GO:0005829	transferase activity|response to cadmium ion|cytosol
PAB4	0	0.0504099	0.296	0.494	0	1	0.599	AT2G23350	protein_coding	Polyadenylate-binding protein 4 [Source:UniProtKB/Swiss-Prot;Acc:O22173]		GO:0000166,GO:0003723,GO:0003743,GO:0005634,GO:0006417,GO:0016032,GO:0046686,GO:0005829,GO:0005515	nucleotide binding|RNA binding|translation initiation factor activity|nucleus|regulation of translation|viral process|response to cadmium ion|cytosol|protein binding	path:ath03013,path:ath03015,path:ath03018	RNA transport|mRNA surveillance pathway|RNA degradation
AT5G18400	0	0.0501667	0.39	0.639	0	1	0.61	AT5G18400	protein_coding	Anamorsin homolog [Source:UniProtKB/Swiss-Prot;Acc:Q8L7Z3]
ADC2	0	0.0501572	0.448	0.668	0	1	0.671	AT4G34710	protein_coding	Arginine decarboxylase 2 [Source:UniProtKB/Swiss-Prot;Acc:O23141]				path:ath00330	Arginine and proline metabolism
FRO1.1	0	0.050127	0.206	0.431	0	1	0.478	AT5G67590	protein_coding	NADH dehydrogenase [ubiquinone] iron-sulfur protein 4, mitochondrial [Source:UniProtKB/Swiss-Prot;Acc:Q9FJW4]		GO:0000293,GO:0005739,GO:0005886,GO:0006811,GO:0016020,GO:0016021,GO:0022900,GO:0046872,GO:0055114,GO:0006970,GO:0008137,GO:0009631,GO:0005747,GO:0050897	ferric-chelate reductase activity|mitochondrion|plasma membrane|ion transport|membrane|integral component of membrane|electron transport chain|metal ion binding|oxidation-reduction process|response to osmotic stress|NADH dehydrogenase (ubiquinone) activity|cold acclimation|mitochondrial respiratory chain complex I|cobalt ion binding	path:ath00190	Oxidative phosphorylation
ACO3	0	0.0501194	0.322	0.571	0	1	0.564	AT2G05710	protein_coding	Aconitate hydratase 3, mitochondrial [Source:UniProtKB/Swiss-Prot;Acc:Q9SIB9]		GO:0003994,GO:0005737,GO:0005739,GO:0006097,GO:0006099,GO:0006952,GO:0009693,GO:0031418,GO:0051539,GO:0055114,GO:0009727,GO:0009815,GO:0005618,GO:0046686,GO:0005507,GO:0005829,GO:0006101,GO:0006102,GO:0006979,GO:0005886,GO:0009651,GO:0071398,GO:0009507,GO:0010030,GO:0071281,GO:0071732,GO:0009506,GO:0005783,GO:0005794,GO:0009735	aconitate hydratase activity|cytoplasm|mitochondrion|glyoxylate cycle|tricarboxylic acid cycle|defense response|ethylene biosynthetic process|L-ascorbic acid binding|4 iron, 4 sulfur cluster binding|oxidation-reduction process|detection of ethylene stimulus|1-aminocyclopropane-1-carboxylate oxidase activity|cell wall|response to cadmium ion|copper ion binding|cytosol|citrate metabolic process|iso…	path:ath01200,path:ath01210,path:ath01230,path:ath00020,path:ath00630	Carbon metabolism|2-Oxocarboxylic acid metabolism|Biosynthesis of amino acids|Citrate cycle (TCA cycle)|Glyoxylate and dicarboxylate metabolism
AT4G31420	0	0.0501065	0.113	0.263	0	1	0.43	AT4G31420	protein_coding	Zinc finger protein 622 [Source:UniProtKB/TrEMBL;Acc:F4JS04]
EDR1	0	0.0500996	0.158	0.322	0	1	0.491	AT1G08720	protein_coding	Serine/threonine-protein kinase EDR1 [Source:UniProtKB/Swiss-Prot;Acc:Q9FPR3]		GO:0005524,GO:0005634,GO:0009723,GO:0009738,GO:0009873,GO:0016301,GO:0000165,GO:0004709,GO:0009620,GO:1900150,GO:2000031,GO:0046777,GO:0008219,GO:0009414,GO:0004712,GO:0002229,GO:0009617,GO:1900424,GO:0009788,GO:0005515,GO:0005769,GO:0005783,GO:0005802,GO:0005829,GO:0012510,GO:0005730	ATP binding|nucleus|response to ethylene|abscisic acid-activated signaling pathway|ethylene-activated signaling pathway|kinase activity|MAPK cascade|MAP kinase kinase kinase activity|response to fungus|regulation of defense response to fungus|regulation of salicylic acid mediated signaling pathway|protein autophosphorylation|cell death|response to water deprivation|protein serine/threonine/tyrosi…
PHB6	0	0.0499561	0.206	0.422	0	1	0.488	AT2G20530	protein_coding	Prohibitin-6, mitochondrial [Source:UniProtKB/Swiss-Prot;Acc:Q9SIL6]		GO:0008150,GO:0016021,GO:0005739,GO:0005774,GO:0016020,GO:0005747	biological_process|integral component of membrane|mitochondrion|vacuolar membrane|membrane|mitochondrial respiratory chain complex I
AMT2	0	0.0499089	0.116	0.254	0	1	0.457	AT2G38290	protein_coding	Ammonium transporter 2 [Source:UniProtKB/Swiss-Prot;Acc:Q9M6N7]		GO:0005737,GO:0005887,GO:0008519,GO:0015695,GO:0019740,GO:0072488,GO:0005886,GO:0015398,GO:0015696,GO:0009624,GO:0009506	cytoplasm|integral component of plasma membrane|ammonium transmembrane transporter activity|organic cation transport|nitrogen utilization|ammonium transmembrane transport|plasma membrane|high-affinity secondary active ammonium transmembrane transporter activity|ammonium transport|response to nematode|plasmodesma
AT4G27680	0	0.0498865	0.127	0.279	0	1	0.455	AT4G27680	protein_coding	26S proteasome regulatory particle chain RPT6-like protein [Source:UniProtKB/TrEMBL;Acc:Q9T090]		GO:0000502,GO:0005524,GO:0005886,GO:0016021,GO:0016887	proteasome complex|ATP binding|plasma membrane|integral component of membrane|ATPase activity
PAA1	0	0.0498608	0.296	0.558	0	1	0.53	AT5G35590	protein_coding	Proteasome subunit alpha type-6-A [Source:UniProtKB/Swiss-Prot;Acc:O81146]		GO:0000166,GO:0004298,GO:0005524,GO:0005634,GO:0005737,GO:0005886,GO:0005887,GO:0006511,GO:0008233,GO:0015662,GO:0016021,GO:0019773,GO:0019829,GO:0030001,GO:0031969,GO:0043682,GO:0046872,GO:0009767,GO:0035434,GO:0005375,GO:0009941,GO:0009570,GO:0005774,GO:0009507,GO:0010043,GO:0000502,GO:0005829,GO:0009536,GO:0016531,GO:0055070,GO:0034220,GO:0005839	nucleotide binding|threonine-type endopeptidase activity|ATP binding|nucleus|cytoplasm|plasma membrane|integral component of plasma membrane|ubiquitin-dependent protein catabolic process|peptidase activity|ATPase activity, coupled to transmembrane movement of ions, phosphorylative mechanism|integral component of membrane|proteasome core complex, alpha-subunit complex|cation-transporting ATPase ac…	path:ath03050	Proteasome
UGT76B1	0	0.0498093	0.229	0.364	0	1	0.629	AT3G11340	protein_coding	UDP-glycosyltransferase 76B1 [Source:UniProtKB/Swiss-Prot;Acc:Q9C768]
RH14	0	0.0498068	0.388	0.661	0	1	0.587	AT3G01540	protein_coding	DEAD-box ATP-dependent RNA helicase 14 [Source:UniProtKB/Swiss-Prot;Acc:Q8H136]				path:ath03040	Spliceosome
RPL10AA	0	0.0497969	0.783	0.908	0	1	0.862	AT1G08360	protein_coding	60S ribosomal protein L10a-1 [Source:UniProtKB/Swiss-Prot;Acc:Q8VZB9]		GO:0003723,GO:0003735,GO:0005737,GO:0005840,GO:0006412,GO:0022626,GO:0005886,GO:0022625,GO:0005829,GO:0009506	RNA binding|structural constituent of ribosome|cytoplasm|ribosome|translation|cytosolic ribosome|plasma membrane|cytosolic large ribosomal subunit|cytosol|plasmodesma	path:ath03010	Ribosome
ATG18F	0	0.0496814	0.177	0.344	0	1	0.515	AT5G54730	protein_coding	Autophagy-related protein 18f [Source:UniProtKB/Swiss-Prot;Acc:Q9FH32]
PFD5	0	0.049666	0.154	0.325	0	1	0.474	AT5G23290	protein_coding	Probable prefoldin subunit 5 [Source:UniProtKB/Swiss-Prot;Acc:P57742]		GO:0005737,GO:0006457,GO:0016272,GO:0051082,GO:0005829	cytoplasm|protein folding|prefoldin complex|unfolded protein binding|cytosol
AT1G14810	0	0.04963	0.168	0.341	0	1	0.493	AT1G14810	protein_coding	Aspartate-semialdehyde dehydrogenase, putative [Source:UniProtKB/TrEMBL;Acc:Q8VYI4]		GO:0003942,GO:0006520,GO:0009086,GO:0009088,GO:0009089,GO:0009097,GO:0016620,GO:0046983,GO:0050661,GO:0051287,GO:0055114,GO:0004073,GO:0005739,GO:0009507,GO:0009570,GO:0009536	N-acetyl-gamma-glutamyl-phosphate reductase activity|cellular amino acid metabolic process|methionine biosynthetic process|threonine biosynthetic process|lysine biosynthetic process via diaminopimelate|isoleucine biosynthetic process|oxidoreductase activity, acting on the aldehyde or oxo group of donors, NAD or NADP as acceptor|protein dimerization activity|NADP binding|NAD binding|oxidation-redu…	path:ath01210,path:ath01230,path:ath00260,path:ath00270,path:ath00300,path:ath00261	2-Oxocarboxylic acid metabolism|Biosynthesis of amino acids|Glycine, serine and threonine metabolism|Cysteine and methionine metabolism|Lysine biosynthesis|Monobactam biosynthesis
CDKC-2	0	0.0496019	0.124	0.28	0	1	0.443	AT5G64960	protein_coding	Cyclin-dependent kinase C-2 [Source:UniProtKB/Swiss-Prot;Acc:Q8W4P1]
AT3G19240	0	0.0495714	0.504	0.691	0	1	0.729	AT3G19240	protein_coding	Dem protein [Source:UniProtKB/TrEMBL;Acc:Q9LJK5]		GO:0003674,GO:0005737	molecular_function|cytoplasm
AT3G05810	0	0.0495255	0.155	0.337	0	1	0.46	AT3G05810	protein_coding	IGR motif protein [Source:UniProtKB/TrEMBL;Acc:Q8LC40]		GO:0003674,GO:0008150,GO:0009507	molecular_function|biological_process|chloroplast
PHO1;H3	0	0.0495006	0.199	0.325	0	1	0.612	AT1G14040	protein_coding	Phosphate transporter PHO1 homolog 3 [Source:UniProtKB/Swiss-Prot;Acc:Q6R8G7]		GO:0005886,GO:0006817,GO:0016021,GO:0005794,GO:0005802,GO:0055062,GO:0055069	plasma membrane|phosphate ion transport|integral component of membrane|Golgi apparatus|trans-Golgi network|phosphate ion homeostasis|zinc ion homeostasis
TIM10	0	0.049425	0.389	0.625	0	1	0.622	AT2G29530	protein_coding	Tim10/DDP family zinc finger protein [Source:UniProtKB/TrEMBL;Acc:F4IKQ3]		GO:0005743,GO:0005758,GO:0006626,GO:0008565,GO:0009507,GO:0015450,GO:0045039,GO:0046872,GO:0005739,GO:0005515,GO:0007005	mitochondrial inner membrane|mitochondrial intermembrane space|protein targeting to mitochondrion|protein transporter activity|chloroplast|P-P-bond-hydrolysis-driven protein transmembrane transporter activity|protein import into mitochondrial inner membrane|metal ion binding|mitochondrion|protein binding|mitochondrion organization
RPN7	0	0.049405	0.244	0.487	0	1	0.501	AT4G24820	protein_coding	26S proteasome non-ATPase regulatory subunit 6 homolog [Source:UniProtKB/Swiss-Prot;Acc:Q93Y35]		GO:0003674,GO:0008541,GO:0009507,GO:0006511,GO:0005634,GO:0030163,GO:0005886,GO:0016020,GO:0000502,GO:0005829	molecular_function|proteasome regulatory particle, lid subcomplex|chloroplast|ubiquitin-dependent protein catabolic process|nucleus|protein catabolic process|plasma membrane|membrane|proteasome complex|cytosol	path:ath03050	Proteasome
AT1G67250	0	0.0493753	0.291	0.526	0	1	0.553	AT1G67250	protein_coding	At1g67250 [Source:UniProtKB/TrEMBL;Acc:Q94B05]		GO:0000502,GO:0003674,GO:0005634	proteasome complex|molecular_function|nucleus	path:ath03050	Proteasome
AT5G05010	0	0.0493513	0.241	0.481	0	1	0.501	AT5G05010	protein_coding	Coatomer subunit delta [Source:UniProtKB/TrEMBL;Acc:B9DGK9]		GO:0006890,GO:0015031,GO:0030126,GO:0016020,GO:0005829,GO:0009506	retrograde vesicle-mediated transport, Golgi to ER|protein transport|COPI vesicle coat|membrane|cytosol|plasmodesma
B120	0	0.0492952	0.2	0.291	0	1	0.687	AT4G21390	protein_coding	B120 [Source:UniProtKB/TrEMBL;Acc:A0A178USE7]		GO:0004672,GO:0004674,GO:0005524,GO:0005886,GO:0006468,GO:0006952,GO:0009506,GO:0016021,GO:0030246,GO:0048544	protein kinase activity|protein serine/threonine kinase activity|ATP binding|plasma membrane|protein phosphorylation|defense response|plasmodesma|integral component of membrane|carbohydrate binding|recognition of pollen
emb1303	0	0.0491685	0.5	0.749	0	1	0.668	AT1G56200	protein_coding	EMB1303 [Source:UniProtKB/TrEMBL;Acc:A0A178WKB3]
AT5G24670	0	0.0490941	0.134	0.276	0	1	0.486	AT5G24670	protein_coding	Cytidine/deoxycytidylate deaminase family protein [Source:UniProtKB/TrEMBL;Acc:F4KH85]
RPN2B	0	0.0490693	0.121	0.264	0	1	0.458	AT1G04810	protein_coding	26S proteasome non-ATPase regulatory subunit 1 homolog [Source:UniProtKB/TrEMBL;Acc:A0A178WEG0]		GO:0008540,GO:0009507,GO:0030234,GO:0042176,GO:0006511,GO:0005634,GO:0030163,GO:0005886,GO:0000502,GO:0005829	proteasome regulatory particle, base subcomplex|chloroplast|enzyme regulator activity|regulation of protein catabolic process|ubiquitin-dependent protein catabolic process|nucleus|protein catabolic process|plasma membrane|proteasome complex|cytosol	path:ath03050	Proteasome
SMG7	0	0.0490187	0.186	0.375	0	1	0.496	AT5G19400	protein_coding	Protein SMG7 [Source:UniProtKB/Swiss-Prot;Acc:A9QM73]		GO:0005634,GO:0006952,GO:0007275,GO:0040008,GO:0000184,GO:0007126,GO:0090306,GO:0000932,GO:0005515	nucleus|defense response|multicellular organism development|regulation of growth|nuclear-transcribed mRNA catabolic process, nonsense-mediated decay|meiotic nuclear division|spindle assembly involved in meiosis|cytoplasmic mRNA processing body|protein binding	path:ath03015	mRNA surveillance pathway
CALS2	0	0.0489928	0.115	0.257	0	1	0.447	AT2G31960	protein_coding	Callose synthase 2 [Source:UniProtKB/Swiss-Prot;Acc:Q9SL03]
UCR1-2	0	0.0488702	0.284	0.555	0	1	0.512	AT5G13440	protein_coding	Cytochrome b-c1 complex subunit Rieske-2, mitochondrial [Source:UniProtKB/Swiss-Prot;Acc:Q9LYR2]		GO:0005739,GO:0008121,GO:0051537,GO:0055114,GO:0046872,GO:0005750	mitochondrion|ubiquinol-cytochrome-c reductase activity|2 iron, 2 sulfur cluster binding|oxidation-reduction process|metal ion binding|mitochondrial respiratory chain complex III	path:ath00190	Oxidative phosphorylation
XRN3	0	0.0488351	0.158	0.345	0	1	0.458	AT1G75660	protein_coding	5'-3' exoribonuclease 3 [Source:UniProtKB/Swiss-Prot;Acc:Q9FQ03]		GO:0003676,GO:0004534,GO:0005634,GO:0006397,GO:0008270,GO:0010587	nucleic acid binding|5'-3' exoribonuclease activity|nucleus|mRNA processing|zinc ion binding|miRNA catabolic process	path:ath03008,path:ath03018	Ribosome biogenesis in eukaryotes|RNA degradation
SCL30.1	0	0.0487769	0.247	0.493	0	1	0.501	AT3G55460	protein_coding	Serine/arginine-rich SC35-like splicing factor SCL30 [Source:UniProtKB/Swiss-Prot;Acc:Q8L3X8]		GO:0000166,GO:0003723,GO:0005634,GO:0005681,GO:0000398,GO:0016607,GO:0005515,GO:0008380,GO:0006979,GO:0042802	nucleotide binding|RNA binding|nucleus|spliceosomal complex|mRNA splicing, via spliceosome|nuclear speck|protein binding|RNA splicing|response to oxidative stress|identical protein binding	path:ath03040	Spliceosome
AT4G39300	0	0.0487118	0.183	0.374	0	1	0.489	AT4G39300	protein_coding	At4g39300 [Source:UniProtKB/TrEMBL;Acc:Q9T036]		GO:0003674,GO:0008150	molecular_function|biological_process
CCT2	0	0.0486604	0.33	0.551	0	1	0.599	AT5G20890	protein_coding	T-complex protein 1 subunit beta [Source:UniProtKB/Swiss-Prot;Acc:Q940P8]		GO:0005524,GO:0005737,GO:0006457,GO:0051082,GO:0046658,GO:0005618,GO:0005829	ATP binding|cytoplasm|protein folding|unfolded protein binding|anchored component of plasma membrane|cell wall|cytosol
AT3G22850	0	0.0486584	0.298	0.546	0	1	0.546	AT3G22850	protein_coding	Aluminum induced protein with YGL and LRDR motifs [Source:UniProtKB/TrEMBL;Acc:Q9LIL3]		GO:0005737,GO:0005886,GO:0005634,GO:0005829,GO:0009737	cytoplasm|plasma membrane|nucleus|cytosol|response to abscisic acid
AT5G07960	0	0.0486237	0.182	0.389	0	1	0.468	AT5G07960	protein_coding	Uncharacterized protein At5g07960 [Source:UniProtKB/TrEMBL;Acc:Q0WU11]		GO:0008150,GO:0009507,GO:0016021	biological_process|chloroplast|integral component of membrane
BZIP28	0	0.0485427	0.185	0.39	0	1	0.474	AT3G10800	protein_coding	BZIP28 [Source:UniProtKB/TrEMBL;Acc:A0A178VDM1]	AT3G10800.1	GO:0000139,GO:0003677,GO:0003700,GO:0005634,GO:0005789,GO:0006351,GO:0006355,GO:0016021,GO:0043565,GO:0005737,GO:0005783,GO:0006986,GO:0006990,GO:0048471,GO:0005635,GO:0005654,GO:0009408,GO:0016020,GO:0005515,GO:0034976,GO:0030968	Golgi membrane|DNA binding|transcription factor activity, sequence-specific DNA binding|nucleus|endoplasmic reticulum membrane|transcription, DNA-templated|regulation of transcription, DNA-templated|integral component of membrane|sequence-specific DNA binding|cytoplasm|endoplasmic reticulum|response to unfolded protein|positive regulation of transcription from RNA polymerase II promoter involved …
EMB2769	0	0.0484719	0.471	0.739	0	1	0.637	AT3G13200	protein_coding	Cwf15 / Cwc15 cell cycle control family protein [Source:UniProtKB/TrEMBL;Acc:Q9LK52]		GO:0000398,GO:0003674,GO:0005634,GO:0005681	mRNA splicing, via spliceosome|molecular_function|nucleus|spliceosomal complex	path:ath03040	Spliceosome
AT1G79010	0	0.0483636	0.222	0.461	0	1	0.482	AT1G79010	protein_coding	NADH dehydrogenase [ubiquinone] iron-sulfur protein 8-A, mitochondrial [Source:UniProtKB/Swiss-Prot;Acc:Q42599]		GO:0005739,GO:0008137,GO:0051539,GO:0055114,GO:0046872,GO:0005747	mitochondrion|NADH dehydrogenase (ubiquinone) activity|4 iron, 4 sulfur cluster binding|oxidation-reduction process|metal ion binding|mitochondrial respiratory chain complex I	path:ath00190	Oxidative phosphorylation
AT5G15610	0	0.048311	0.138	0.307	0	1	0.45	AT5G15610	protein_coding	Eukaryotic translation initiation factor 3 subunit M [Source:UniProtKB/TrEMBL;Acc:Q9LF21]		GO:0000502,GO:0001731,GO:0003743,GO:0005737,GO:0006446,GO:0016282,GO:0033290	proteasome complex|formation of translation preinitiation complex|translation initiation factor activity|cytoplasm|regulation of translational initiation|eukaryotic 43S preinitiation complex|eukaryotic 48S preinitiation complex
AT5G18550	0	0.0482429	0.117	0.257	0	1	0.455	AT5G18550	protein_coding	Zinc finger CCCH domain-containing protein 58 [Source:UniProtKB/Swiss-Prot;Acc:Q6NPN3]	AT5G18550.1	GO:0003676,GO:0003677,GO:0005634,GO:0008150,GO:0046872	nucleic acid binding|DNA binding|nucleus|biological_process|metal ion binding
RS2Z32	0	0.0482209	0.264	0.517	0	1	0.511	AT3G53500	protein_coding	RSZ32 [Source:UniProtKB/TrEMBL;Acc:A0A178V7M8]		GO:0000166,GO:0003676,GO:0005634,GO:0005681,GO:0008270,GO:0000398,GO:0008380	nucleotide binding|nucleic acid binding|nucleus|spliceosomal complex|zinc ion binding|mRNA splicing, via spliceosome|RNA splicing	path:ath03040	Spliceosome
U2B''	0	0.0481464	0.227	0.453	0	1	0.501	AT2G30260	protein_coding	U2 small nuclear ribonucleoprotein B'' [Source:UniProtKB/Swiss-Prot;Acc:O22922]		GO:0000166,GO:0003723,GO:0005634,GO:0005681,GO:0017069,GO:0000354,GO:0005654,GO:0005737,GO:0015030,GO:0005686,GO:0005730	nucleotide binding|RNA binding|nucleus|spliceosomal complex|snRNA binding|cis assembly of pre-catalytic spliceosome|nucleoplasm|cytoplasm|Cajal body|U2 snRNP|nucleolus	path:ath03040	Spliceosome
SPI	0	0.0480739	0.122	0.268	0	1	0.455	AT1G03060	protein_coding	Protein SPIRRIG [Source:UniProtKB/Swiss-Prot;Acc:F4HZB2]		GO:0005634,GO:0007165,GO:0009825,GO:0010090,GO:0007033,GO:0009737,GO:0000932,GO:0005515,GO:0033962,GO:0071472,GO:1904580	nucleus|signal transduction|multidimensional cell growth|trichome morphogenesis|vacuole organization|response to abscisic acid|cytoplasmic mRNA processing body|protein binding|cytoplasmic mRNA processing body assembly|cellular response to salt stress|regulation of intracellular mRNA localization
CLPP2	0	0.0480621	0.197	0.419	0	1	0.47	AT5G23140	protein_coding	ATP-dependent Clp protease proteolytic subunit 2, mitochondrial [Source:UniProtKB/Swiss-Prot;Acc:Q9FN42]
UBP12	0	0.0480536	0.161	0.346	0	1	0.465	AT5G06600	protein_coding	Ubiquitin carboxyl-terminal hydrolase 12 [Source:UniProtKB/Swiss-Prot;Acc:Q9FPT1]		GO:0004843,GO:0005634,GO:0006511,GO:0016579,GO:0036459,GO:0005829	thiol-dependent ubiquitin-specific protease activity|nucleus|ubiquitin-dependent protein catabolic process|protein deubiquitination|thiol-dependent ubiquitinyl hydrolase activity|cytosol
CDF2	0	0.0479905	0.163	0.345	0	1	0.472	AT5G39660	protein_coding	Cyclic dof factor 2 [Source:UniProtKB/Swiss-Prot;Acc:Q93ZL5]		GO:0003677,GO:0005634,GO:0006351,GO:0009908,GO:0046872,GO:0003700,GO:0006355,GO:0005515,GO:0048510	DNA binding|nucleus|transcription, DNA-templated|flower development|metal ion binding|transcription factor activity, sequence-specific DNA binding|regulation of transcription, DNA-templated|protein binding|regulation of timing of transition from vegetative to reproductive phase
CIPK1	0	0.0479617	0.141	0.283	0	1	0.498	AT3G17510	protein_coding	CBL-interacting serine/threonine-protein kinase 1 [Source:UniProtKB/Swiss-Prot;Acc:Q8RWC9]		GO:0004674,GO:0005524,GO:0005634,GO:0005737,GO:0005886,GO:0006468,GO:0016301,GO:0035556,GO:0005515,GO:0006970,GO:0009651,GO:0009737	protein serine/threonine kinase activity|ATP binding|nucleus|cytoplasm|plasma membrane|protein phosphorylation|kinase activity|intracellular signal transduction|protein binding|response to osmotic stress|response to salt stress|response to abscisic acid
AT3G03920	0	0.0478689	0.446	0.667	0	1	0.669	AT3G03920	protein_coding	Putative H/ACA ribonucleoprotein complex subunit 1-like protein 1 [Source:UniProtKB/Swiss-Prot;Acc:Q8VZT0]		GO:0001522,GO:0003723,GO:0005634,GO:0006364,GO:0031429,GO:0009535,GO:0005730,GO:0005829	pseudouridine synthesis|RNA binding|nucleus|rRNA processing|box H/ACA snoRNP complex|chloroplast thylakoid membrane|nucleolus|cytosol	path:ath03008	Ribosome biogenesis in eukaryotes
CINV1	0	0.0478437	0.135	0.307	0	1	0.44	AT1G35580	protein_coding	Alkaline/neutral invertase CINV1 [Source:UniProtKB/Swiss-Prot;Acc:Q9LQF2]		GO:0004564,GO:0005739,GO:0033926,GO:0005515,GO:0005634,GO:0005829,GO:0005975,GO:0005987,GO:0006520,GO:0016020,GO:0048364,GO:0005886,GO:0004575,GO:0042542	beta-fructofuranosidase activity|mitochondrion|glycopeptide alpha-N-acetylgalactosaminidase activity|protein binding|nucleus|cytosol|carbohydrate metabolic process|sucrose catabolic process|cellular amino acid metabolic process|membrane|root development|plasma membrane|sucrose alpha-glucosidase activity|response to hydrogen peroxide
RPN1A	0	0.0478233	0.134	0.293	0	1	0.457	AT2G20580	protein_coding	26S proteasome non-ATPase regulatory subunit 2 homolog [Source:UniProtKB/TrEMBL;Acc:A0A178VZC8]		GO:0004175,GO:0005634,GO:0008540,GO:0034515,GO:0043161,GO:0006511,GO:0030163,GO:0051726,GO:0005886,GO:0043130,GO:0000502,GO:0005515,GO:0005829,GO:0009506,GO:0005737,GO:0009751,GO:0045087	endopeptidase activity|nucleus|proteasome regulatory particle, base subcomplex|proteasome storage granule|proteasome-mediated ubiquitin-dependent protein catabolic process|ubiquitin-dependent protein catabolic process|protein catabolic process|regulation of cell cycle|plasma membrane|ubiquitin binding|proteasome complex|protein binding|cytosol|plasmodesma|cytoplasm|response to salicylic acid|inna…	path:ath03050	Proteasome
RPN2	0	0.0478133	0.123	0.255	0	1	0.482	AT4G21150	protein_coding	Dolichyl-diphosphooligosaccharide--protein glycosyltransferase subunit 2 [Source:UniProtKB/Swiss-Prot;Acc:Q93Z16]				path:ath00510,path:ath04141	N-Glycan biosynthesis|Protein processing in endoplasmic reticulum
AT5G62290	0	0.0477981	0.155	0.348	0	1	0.445	AT5G62290	protein_coding	Chloride conductance regulatory protein ICln [Source:UniProtKB/Swiss-Prot;Acc:Q9LVA7]		GO:0000387,GO:0005216,GO:0005634,GO:0005829,GO:0005886,GO:0006821,GO:0006884,GO:0034709,GO:0034715	spliceosomal snRNP assembly|ion channel activity|nucleus|cytosol|plasma membrane|chloride transport|cell volume homeostasis|methylosome|pICln-Sm protein complex	path:ath03013	RNA transport
ZCF37	0	0.0477372	0.31	0.473	0	1	0.655	AT1G59590	protein_coding	At1g59590 [Source:UniProtKB/TrEMBL;Acc:Q9SLT9]		GO:0005739,GO:0016021	mitochondrion|integral component of membrane
MUB4	0	0.0477371	0.261	0.487	0	1	0.536	AT3G26980	protein_coding	Membrane-anchored ubiquitin-fold protein [Source:UniProtKB/TrEMBL;Acc:A0A178VGS7]		GO:0003674,GO:0005886	molecular_function|plasma membrane
RPL10B	0	0.0476944	0.118	0.265	0	1	0.445	AT1G26910	protein_coding	60S ribosomal protein L10-2 [Source:UniProtKB/Swiss-Prot;Acc:Q08770]		GO:0000027,GO:0003735,GO:0005737,GO:0005840,GO:0006412,GO:0022625,GO:0009941,GO:0016020,GO:0010224,GO:0032502,GO:0005829,GO:0005794,GO:0005634	ribosomal large subunit assembly|structural constituent of ribosome|cytoplasm|ribosome|translation|cytosolic large ribosomal subunit|chloroplast envelope|membrane|response to UV-B|developmental process|cytosol|Golgi apparatus|nucleus	path:ath03010	Ribosome
AT3G55430	0	0.0476942	0.843	0.932	0	1	0.905	AT3G55430	protein_coding	Beta-1, 3-glucanase-like protein [Source:UniProtKB/TrEMBL;Acc:Q9M2T6]		GO:0004553,GO:0005576,GO:0005975,GO:0005618,GO:0009506	hydrolase activity, hydrolyzing O-glycosyl compounds|extracellular region|carbohydrate metabolic process|cell wall|plasmodesma
CML23	0	0.0476854	0.257	0.405	0	1	0.635	AT1G66400	protein_coding	Probable calcium-binding protein CML23 [Source:UniProtKB/Swiss-Prot;Acc:Q9C8Y1]		GO:0005509,GO:0005634,GO:0009909,GO:0080164	calcium ion binding|nucleus|regulation of flower development|regulation of nitric oxide metabolic process	path:ath04626	Plant-pathogen interaction
AT1G23150	0	0.0476315	0.225	0.43	0	1	0.523	AT1G23150	protein_coding	Uncharacterized protein At1g23150 [Source:UniProtKB/TrEMBL;Acc:Q84JS3]		GO:0003674,GO:0008150	molecular_function|biological_process
AT5G08670	0	0.0475635	0.427	0.671	0	1	0.636	AT5G08670	protein_coding	ATP synthase alpha/beta family protein [Source:TAIR;Acc:AT5G08670]		GO:0005739,GO:0046933,GO:0006979,GO:0000275,GO:0009507,GO:0005524,GO:0005774,GO:0005886,GO:0005753,GO:0005507,GO:0008270,GO:0050897,GO:0005747,GO:0005829,GO:0005794	mitochondrion|proton-transporting ATP synthase activity, rotational mechanism|response to oxidative stress|mitochondrial proton-transporting ATP synthase complex, catalytic core F(1)|chloroplast|ATP binding|vacuolar membrane|plasma membrane|mitochondrial proton-transporting ATP synthase complex|copper ion binding|zinc ion binding|cobalt ion binding|mitochondrial respiratory chain complex I|cytoso…	path:ath00190	Oxidative phosphorylation
AT5G55660	0	0.0475414	0.184	0.384	0	1	0.479	AT5G55660	protein_coding	DEK domain-containing chromatin associated protein [Source:UniProtKB/TrEMBL;Acc:F4K4Y5]		GO:0003677,GO:0005634,GO:0005739,GO:0005829	DNA binding|nucleus|mitochondrion|cytosol
BOP1	0	0.0474571	0.283	0.491	0	1	0.576	AT2G40360	protein_coding	Ribosome biogenesis protein BOP1 homolog [Source:UniProtKB/Swiss-Prot;Acc:F4IH25]
AT1G03230	0	0.0473549	0.143	0.281	0	1	0.509	AT1G03230	protein_coding	Eukaryotic aspartyl protease family protein [Source:UniProtKB/TrEMBL;Acc:Q9ZVS5]		GO:0005576,GO:0005618,GO:0009505,GO:0009651,GO:0005794,GO:0005886	extracellular region|cell wall|plant-type cell wall|response to salt stress|Golgi apparatus|plasma membrane
OFUT20	0	0.0473005	0.17	0.359	0	1	0.474	AT2G44500	protein_coding	O-fucosyltransferase 20 [Source:UniProtKB/Swiss-Prot;Acc:O64884]		GO:0005794,GO:0008150,GO:0016021,GO:0016757	Golgi apparatus|biological_process|integral component of membrane|transferase activity, transferring glycosyl groups
TRAF1A	0	0.0472905	0.172	0.373	0	1	0.461	AT5G43560	protein_coding	TNF receptor-associated factor homolog 1a [Source:UniProtKB/Swiss-Prot;Acc:Q8RY18]		GO:0009507,GO:0043424	chloroplast|protein histidine kinase binding
AT4G33540	0	0.047247	0.136	0.298	0	1	0.456	AT4G33540	protein_coding	Metallo-beta-lactamase family protein [Source:UniProtKB/TrEMBL;Acc:Q8RWE1]		GO:0003824,GO:0046685	catalytic activity|response to arsenic-containing substance
AT3G02220	0	0.0472399	0.188	0.39	0	1	0.482	AT3G02220	protein_coding	Small acidic-like protein [Source:UniProtKB/TrEMBL;Acc:Q9SRT8]		GO:0005634,GO:0008150	nucleus|biological_process
AT3G05670	0	0.0472393	0.126	0.278	0	1	0.453	AT3G05670	protein_coding	F18C1.6 protein [Source:UniProtKB/TrEMBL;Acc:Q9M9X2]		GO:0003677,GO:0005634,GO:0006355,GO:0008270	DNA binding|nucleus|regulation of transcription, DNA-templated|zinc ion binding
AT3G07110	0	0.0472372	0.677	0.831	0	1	0.815	AT3G07110	protein_coding	Ribosomal protein L13 family protein [Source:UniProtKB/TrEMBL;Acc:F4JD96]		GO:0003735,GO:0005737,GO:0006412,GO:0015934,GO:0009507,GO:0005730,GO:0022626,GO:0016020,GO:0022625,GO:0009506,GO:0009735	structural constituent of ribosome|cytoplasm|translation|large ribosomal subunit|chloroplast|nucleolus|cytosolic ribosome|membrane|cytosolic large ribosomal subunit|plasmodesma|response to cytokinin	path:ath03010	Ribosome
AT4G25030	0	0.0470223	0.441	0.659	0	1	0.669	AT4G25030	protein_coding	AT4G25030 protein [Source:UniProtKB/TrEMBL;Acc:Q9SW23]		GO:0003674,GO:0005634,GO:0008150,GO:0016021	molecular_function|nucleus|biological_process|integral component of membrane
RPL18B	0	0.0468428	0.765	0.899	0	1	0.851	AT3G05590	protein_coding	RPL18 [Source:UniProtKB/TrEMBL;Acc:A0A178V8M9]				path:ath03010	Ribosome
AER	0	0.0468092	0.798	0.887	0	1	0.9	AT5G16970	protein_coding	NADPH-dependent oxidoreductase 2-alkenal reductase [Source:UniProtKB/Swiss-Prot;Acc:Q39172]
AT5G04830	0	0.0467042	0.133	0.295	0	1	0.451	AT5G04830	protein_coding	Nuclear transport factor 2 (NTF2) family protein [Source:UniProtKB/TrEMBL;Acc:Q9FMC7]		GO:0003674,GO:0005634,GO:0008150,GO:0005886	molecular_function|nucleus|biological_process|plasma membrane
ATKRS-1	0	0.0466436	0.217	0.434	0	1	0.5	AT3G11710	protein_coding	Lysine--tRNA ligase [Source:UniProtKB/TrEMBL;Acc:A0A178VAG3]		GO:0003677,GO:0004824,GO:0005524,GO:0005737,GO:0006430,GO:0046872,GO:0005829,GO:0009506	DNA binding|lysine-tRNA ligase activity|ATP binding|cytoplasm|lysyl-tRNA aminoacylation|metal ion binding|cytosol|plasmodesma	path:ath00970	Aminoacyl-tRNA biosynthesis
HSPRO2	0	0.0466389	0.927	0.965	0	1	0.961	AT2G40000	protein_coding	Nematode resistance protein-like HSPRO2 [Source:UniProtKB/Swiss-Prot;Acc:O04203]		GO:0005737,GO:0005739,GO:0005515,GO:0009751,GO:0009816,GO:0006979	cytoplasm|mitochondrion|protein binding|response to salicylic acid|defense response to bacterium, incompatible interaction|response to oxidative stress
PGDH1	0	0.0465929	0.38	0.618	0	1	0.615	AT4G34200	protein_coding	D-3-phosphoglycerate dehydrogenase [Source:UniProtKB/TrEMBL;Acc:A0A178UWV4]				path:ath01200,path:ath01230,path:ath00260	Carbon metabolism|Biosynthesis of amino acids|Glycine, serine and threonine metabolism
CP31A	0	0.0465804	0.204	0.399	0	1	0.511	AT4G24770	protein_coding	31 kDa ribonucleoprotein, chloroplastic [Source:UniProtKB/Swiss-Prot;Acc:Q04836]
AT3G51010	0	0.0465777	0.183	0.379	0	1	0.483	AT3G51010	protein_coding	At3g51010 [Source:UniProtKB/TrEMBL;Acc:Q9SD44]		GO:0003674,GO:0008150,GO:0009507,GO:0005739,GO:0009536	molecular_function|biological_process|chloroplast|mitochondrion|plastid
PSY3	0	0.046536	0.282	0.475	0	1	0.594	AT2G29995	protein_coding	Protein PSY3 [Source:UniProtKB/Swiss-Prot;Acc:Q8S8P7]		GO:0005576,GO:0005739,GO:0008083,GO:0008150	extracellular region|mitochondrion|growth factor activity|biological_process
AT2G25460	0	0.046534	0.427	0.641	0	1	0.666	AT2G25460	protein_coding	CONTAINS InterPro DOMAIN/s: C2 calcium-dependent membrane targeting (InterPro:IPR000008); BEST Arabidopsis thaliana protein match is: unknown protein (TAIR:AT5G04860.1); Ha. [Source:TAIR;Acc:AT2G25460]		GO:0003674,GO:0005634,GO:0008150	molecular_function|nucleus|biological_process
RBK1	0	0.0465031	0.186	0.346	0	1	0.538	AT5G10520	protein_coding	RBK1 [Source:UniProtKB/TrEMBL;Acc:A0A178UTT7]		GO:0004674,GO:0005524,GO:0005634,GO:0006468,GO:0016020,GO:0016301,GO:0005737,GO:0005829,GO:0009623,GO:0009814,GO:0012505,GO:0051020,GO:0071369	protein serine/threonine kinase activity|ATP binding|nucleus|protein phosphorylation|membrane|kinase activity|cytoplasm|cytosol|response to parasitic fungus|defense response, incompatible interaction|endomembrane system|GTPase binding|cellular response to ethylene stimulus
PP2AA1	0	0.0465003	0.127	0.281	0	1	0.452	AT1G25490	protein_coding	Serine/threonine-protein phosphatase 2A 65 kDa regulatory subunit A alpha isoform [Source:UniProtKB/Swiss-Prot;Acc:Q38845]				path:ath03015	mRNA surveillance pathway
ACBP6	0	0.0464433	0.735	0.884	0	1	0.831	AT1G31812	protein_coding	ACBP6 [Source:UniProtKB/TrEMBL;Acc:A0A178WJ33]		GO:0000062,GO:0005737,GO:0005886,GO:0005829,GO:0009409,GO:0031210,GO:0050826,GO:0009646,GO:0001666,GO:0006869	fatty-acyl-CoA binding|cytoplasm|plasma membrane|cytosol|response to cold|phosphatidylcholine binding|response to freezing|response to absence of light|response to hypoxia|lipid transport
BAK1	0	0.0464221	0.137	0.302	0	1	0.454	AT4G33430	protein_coding	BRI1-associated receptor kinase [Source:UniProtKB/TrEMBL;Acc:F4JIX9]		GO:0004674,GO:0004714,GO:0005524,GO:0005886,GO:0006468,GO:0010008,GO:0016021,GO:0016301,GO:0019199,GO:0005515,GO:0009742,GO:0005768,GO:0046982,GO:0043234,GO:0002229,GO:0042742,GO:0050832,GO:0008219,GO:0033612,GO:0004672,GO:0016049	protein serine/threonine kinase activity|transmembrane receptor protein tyrosine kinase activity|ATP binding|plasma membrane|protein phosphorylation|endosome membrane|integral component of membrane|kinase activity|transmembrane receptor protein kinase activity|protein binding|brassinosteroid mediated signaling pathway|endosome|protein heterodimerization activity|protein complex|defense response t…	path:ath04075,path:ath04626	Plant hormone signal transduction|Plant-pathogen interaction
ECH2	0	0.0464122	0.158	0.346	0	1	0.457	AT1G76150	protein_coding	Enoyl-CoA hydratase 2, peroxisomal [Source:UniProtKB/Swiss-Prot;Acc:Q8VYI3]		GO:0016491,GO:0005777,GO:0033542,GO:0080023	oxidoreductase activity|peroxisome|fatty acid beta-oxidation, unsaturated, even number|3R-hydroxyacyl-CoA dehydratase activity
LUG	0	0.046377	0.127	0.281	0	1	0.452	AT4G32551	protein_coding	Transcriptional corepressor LEUNIG [Source:UniProtKB/TrEMBL;Acc:F4JUD2]		GO:0005634,GO:0005737,GO:0006351,GO:0009908,GO:0030154,GO:0045892,GO:0051512,GO:2000024,GO:0005515,GO:0046982,GO:0001666,GO:0006974,GO:0006979,GO:0009414,GO:0009611,GO:0009617,GO:0009620,GO:0009624,GO:0009733,GO:0009909,GO:0010272,GO:0045995,GO:0046898,GO:0071217,GO:1902074,GO:0009944,GO:0010073,GO:1902183,GO:0080001,GO:0010393,GO:0048359	nucleus|cytoplasm|transcription, DNA-templated|flower development|cell differentiation|negative regulation of transcription, DNA-templated|positive regulation of unidimensional cell growth|regulation of leaf development|protein binding|protein heterodimerization activity|response to hypoxia|cellular response to DNA damage stimulus|response to oxidative stress|response to water deprivation|respons…
PMK	0	0.0463184	0.162	0.356	0	1	0.455	AT1G31910	protein_coding	Phosphomevalonate kinase, peroxisomal [Source:UniProtKB/Swiss-Prot;Acc:Q9C6T1]		GO:0004631,GO:0005524,GO:0005737,GO:0005777,GO:0016126,GO:0016310,GO:0019287	phosphomevalonate kinase activity|ATP binding|cytoplasm|peroxisome|sterol biosynthetic process|phosphorylation|isopentenyl diphosphate biosynthetic process, mevalonate pathway	path:ath00900	Terpenoid backbone biosynthesis
CPN20	0	0.0463091	0.325	0.564	0	1	0.576	AT5G20720	protein_coding	20 kDa chaperonin, chloroplastic [Source:UniProtKB/Swiss-Prot;Acc:O65282]
PDIL1-4	0	0.0462256	0.131	0.281	0	1	0.466	AT5G60640	protein_coding	Protein disulfide-isomerase [Source:UniProtKB/TrEMBL;Acc:A0A178UQB2]		GO:0003756,GO:0005576,GO:0005618,GO:0005634,GO:0005783,GO:0005788,GO:0006457,GO:0009507,GO:0016853,GO:0034976,GO:0045454,GO:0005739,GO:0006979,GO:0005774,GO:0005794	protein disulfide isomerase activity|extracellular region|cell wall|nucleus|endoplasmic reticulum|endoplasmic reticulum lumen|protein folding|chloroplast|isomerase activity|response to endoplasmic reticulum stress|cell redox homeostasis|mitochondrion|response to oxidative stress|vacuolar membrane|Golgi apparatus	path:ath04141	Protein processing in endoplasmic reticulum
GTE10	0	0.0462106	0.271	0.511	0	1	0.53	AT5G63320	protein_coding	NPX1 [Source:UniProtKB/TrEMBL;Acc:A0A178UIE5]
YchF1	0	0.0461409	0.325	0.576	0	1	0.564	AT1G30580	protein_coding	Obg-like ATPase 1 [Source:UniProtKB/TrEMBL;Acc:A0A178WF69]
NAC92	0	0.0460999	0.587	0.715	0	1	0.821	AT5G39610	protein_coding	NAC domain-containing protein 92 [Source:UniProtKB/Swiss-Prot;Acc:Q9FKA0]	AT5G39610.1
AT2G32210	0	0.0460986	0.848	0.898	0	1	0.944	AT2G32210	protein_coding	Cysteine-rich/transmembrane domain A-like protein [Source:UniProtKB/TrEMBL;Acc:Q9SKX9]		GO:0003674,GO:0008150	molecular_function|biological_process
RPS16-1	0	0.0460971	0.334	0.586	0	1	0.57	AT4G34620	protein_coding	SSR16 [Source:UniProtKB/TrEMBL;Acc:A0A178UZA3]		GO:0003735,GO:0005739,GO:0005840,GO:0006412,GO:0015935,GO:0032543,GO:0042254,GO:0009941,GO:0009507,GO:0009536,GO:0009793	structural constituent of ribosome|mitochondrion|ribosome|translation|small ribosomal subunit|mitochondrial translation|ribosome biogenesis|chloroplast envelope|chloroplast|plastid|embryo development ending in seed dormancy	path:ath03010	Ribosome
IQD23	0	0.0460356	0.229	0.396	0	1	0.578	AT5G62070	protein_coding	IQD23 [Source:UniProtKB/TrEMBL;Acc:A0A178UJA3]		GO:0005516,GO:0005634	calmodulin binding|nucleus
PDC1	0	0.0459476	0.23	0.339	0	1	0.678	AT4G33070	protein_coding	Pyruvate decarboxylase 1 [Source:UniProtKB/Swiss-Prot;Acc:O82647]		GO:0000287,GO:0004737,GO:0009507,GO:0030976,GO:0034059,GO:0016020,GO:0005829	magnesium ion binding|pyruvate decarboxylase activity|chloroplast|thiamine pyrophosphate binding|response to anoxia|membrane|cytosol	path:ath00010	Glycolysis / Gluconeogenesis
AT1G61690	0	0.0458548	0.133	0.287	0	1	0.463	AT1G61690	protein_coding	At1g61690 [Source:UniProtKB/TrEMBL;Acc:Q6NPS1]		GO:0005634,GO:0046872,GO:0007165,GO:0035091,GO:0009506	nucleus|metal ion binding|signal transduction|phosphatidylinositol binding|plasmodesma
ARF1.1	0	0.0458531	0.391	0.671	0	1	0.583	AT2G47170	protein_coding	ADP-ribosylation factor 1 [Source:UniProtKB/Swiss-Prot;Acc:P36397]		GO:0003677,GO:0005634,GO:0005794,GO:0006351,GO:0006355,GO:0007264,GO:0009734,GO:0015031,GO:0016192,GO:0003700,GO:0005525,GO:0016004,GO:0010150,GO:0045892,GO:0046686,GO:0005515,GO:0005829,GO:0042802,GO:0009733	DNA binding|nucleus|Golgi apparatus|transcription, DNA-templated|regulation of transcription, DNA-templated|small GTPase mediated signal transduction|auxin-activated signaling pathway|protein transport|vesicle-mediated transport|transcription factor activity, sequence-specific DNA binding|GTP binding|phospholipase activator activity|leaf senescence|negative regulation of transcription, DNA-templa…	path:ath04144	Endocytosis
BRR2A	0	0.0456812	0.26	0.493	0	1	0.527	AT1G20960	protein_coding	DExH-box ATP-dependent RNA helicase DExH12 [Source:UniProtKB/Swiss-Prot;Acc:Q9SYP1]		GO:0003723,GO:0004386,GO:0005524,GO:0005634,GO:0008026,GO:0009793,GO:0005730,GO:0016020,GO:0005829	RNA binding|helicase activity|ATP binding|nucleus|ATP-dependent helicase activity|embryo development ending in seed dormancy|nucleolus|membrane|cytosol	path:ath03040	Spliceosome
CYP81D8	0	0.0456438	0.878	0.918	0	1	0.956	AT4G37370	protein_coding	Cytochrome P450, family 81, subfamily D, polypeptide 8 [Source:UniProtKB/TrEMBL;Acc:Q9SZT7]		GO:0005506,GO:0005576,GO:0016021,GO:0016709,GO:0019825,GO:0020037,GO:0042343,GO:0044550,GO:0055114,GO:0098542,GO:0005783,GO:0005886,GO:0080167	iron ion binding|extracellular region|integral component of membrane|oxidoreductase activity, acting on paired donors, with incorporation or reduction of molecular oxygen, NAD(P)H as one donor, and incorporation of one atom of oxygen|oxygen binding|heme binding|indole glucosinolate metabolic process|secondary metabolite biosynthetic process|oxidation-reduction process|defense response to other or…	path:ath00903,path:ath00945	Limonene and pinene degradation|Stilbenoid, diarylheptanoid and gingerol biosynthesis
AT4G07950	0	0.0456373	0.12	0.274	0	1	0.438	AT4G07950	protein_coding	DNA-directed RNA polymerase subunit [Source:UniProtKB/TrEMBL;Acc:Q9ZQC0]		GO:0003677,GO:0003700,GO:0003899,GO:0005634,GO:0005730,GO:0006354,GO:0006355,GO:0008270,GO:0005737	DNA binding|transcription factor activity, sequence-specific DNA binding|DNA-directed RNA polymerase activity|nucleus|nucleolus|DNA-templated transcription, elongation|regulation of transcription, DNA-templated|zinc ion binding|cytoplasm	path:ath00230,path:ath00240,path:ath03020	Purine metabolism|Pyrimidine metabolism|RNA polymerase
ATOZI1	0	0.0455683	0.434	0.699	0	1	0.621	AT4G00860	protein_coding	AT0ZI1 protein [Source:UniProtKB/TrEMBL;Acc:Q38842]		GO:0003674,GO:0005739,GO:0009536,GO:0016020,GO:0005777,GO:0000302,GO:0009617,GO:0010193	molecular_function|mitochondrion|plastid|membrane|peroxisome|response to reactive oxygen species|response to bacterium|response to ozone
AT1G15420	0	0.0454488	0.223	0.44	0	1	0.507	AT1G15420	protein_coding	WD repeat protein [Source:UniProtKB/TrEMBL;Acc:Q8L403]		GO:0003674,GO:0005634,GO:0008150,GO:0009506	molecular_function|nucleus|biological_process|plasmodesma	path:ath03008	Ribosome biogenesis in eukaryotes
AT5G67350	0	0.0453258	0.28	0.457	0	1	0.613	AT5G67350	protein_coding	At5g67350 [Source:UniProtKB/TrEMBL;Acc:Q9FN16]		GO:0003674,GO:0005634,GO:0008150	molecular_function|nucleus|biological_process
AT5G36925	0	0.045314	0.328	0.468	0	1	0.701	AT5G36925	protein_coding	Putative uncharacterized protein [Source:UniProtKB/TrEMBL;Acc:Q9FIW0]
EIF2B	0	0.0452818	0.475	0.736	0	1	0.645	AT5G20920	protein_coding	Eukaryotic translation initiation factor 2 subunit beta [Source:UniProtKB/Swiss-Prot;Acc:Q41969]				path:ath03013	RNA transport
WDR12	0	0.045236	0.195	0.388	0	1	0.503	AT5G15550	protein_coding	Ribosome biogenesis protein WDR12 homolog [Source:UniProtKB/TrEMBL;Acc:A0A178UL95]
NAP1;1	0	0.0452085	0.388	0.62	0	1	0.626	AT4G26110	protein_coding	Nucleosome assembly protein 1;1 [Source:UniProtKB/Swiss-Prot;Acc:Q9SZI2]		GO:0003677,GO:0005634,GO:0006334,GO:0005737,GO:0008283,GO:0030154,GO:0005886,GO:0005515,GO:0006281,GO:0042393,GO:0005829,GO:0016444	DNA binding|nucleus|nucleosome assembly|cytoplasm|cell proliferation|cell differentiation|plasma membrane|protein binding|DNA repair|histone binding|cytosol|somatic cell DNA recombination
AT1G33055	0	0.0452044	0.301	0.476	0	1	0.632	AT1G33055	protein_coding	Uncharacterized protein unannotated coding sequence from BAC F9L11 [Source:UniProtKB/TrEMBL;Acc:Q94K21]		GO:0003674,GO:0005739,GO:0009061	molecular_function|mitochondrion|anaerobic respiration
PUB20	0	0.0451759	0.216	0.375	0	1	0.576	AT1G66160	protein_coding	U-box domain-containing protein 20 [Source:UniProtKB/Swiss-Prot;Acc:Q9C8D1]
AT5G60710	0	0.0450577	0.203	0.398	0	1	0.51	AT5G60710	protein_coding	Retroelement pol polyprotein-like [Source:UniProtKB/TrEMBL;Acc:Q9FF49]		GO:0004842,GO:0005576,GO:0008270,GO:0005886	ubiquitin-protein transferase activity|extracellular region|zinc ion binding|plasma membrane
CYP63	0	0.0450424	0.196	0.407	0	1	0.482	AT3G63400	protein_coding	Peptidyl-prolyl cis-trans isomerase CYP63 [Source:UniProtKB/Swiss-Prot;Acc:Q9LY75]		GO:0000413,GO:0003755,GO:0005737,GO:0006457,GO:0016607,GO:0005515,GO:0008380,GO:0005829	protein peptidyl-prolyl isomerization|peptidyl-prolyl cis-trans isomerase activity|cytoplasm|protein folding|nuclear speck|protein binding|RNA splicing|cytosol
PPI1	0	0.0450265	0.531	0.781	0	1	0.68	AT4G27500	protein_coding	Proton pump-interactor 1 [Source:UniProtKB/Swiss-Prot;Acc:O23144]		GO:0005737,GO:0016021,GO:0005515,GO:0005886,GO:0010155,GO:0005783,GO:0005789,GO:0005829,GO:0009506	cytoplasm|integral component of membrane|protein binding|plasma membrane|regulation of proton transport|endoplasmic reticulum|endoplasmic reticulum membrane|cytosol|plasmodesma
AT1G16180	0	0.0449502	0.32	0.598	0	1	0.535	AT1G16180	protein_coding	Serinc-domain containing serine and sphingolipid biosynthesis protein [Source:UniProtKB/TrEMBL;Acc:Q9S9L9]		GO:0016020	membrane
RPL18AC	0	0.0448667	0.622	0.812	0	1	0.766	AT3G14600	protein_coding	60S ribosomal protein L18a-3 [Source:UniProtKB/Swiss-Prot;Acc:Q9LUD4]		GO:0003735,GO:0005737,GO:0005840,GO:0006412,GO:0042254,GO:0022626,GO:0016020,GO:0022625,GO:0005829,GO:0009506	structural constituent of ribosome|cytoplasm|ribosome|translation|ribosome biogenesis|cytosolic ribosome|membrane|cytosolic large ribosomal subunit|cytosol|plasmodesma	path:ath03010	Ribosome
AT2G43120	0	0.0447629	0.955	0.967	0	1	0.988	AT2G43120	protein_coding	RmlC-like cupins superfamily protein [Source:TAIR;Acc:AT2G43120]
CCT6A	0	0.0447225	0.173	0.364	0	1	0.475	AT3G02530	protein_coding	T-complex protein 1 subunit zeta 1 [Source:UniProtKB/Swiss-Prot;Acc:Q9M888]		GO:0005524,GO:0005737,GO:0006457,GO:0051082,GO:0046686,GO:0016020,GO:0010043,GO:0005829	ATP binding|cytoplasm|protein folding|unfolded protein binding|response to cadmium ion|membrane|response to zinc ion|cytosol
AT4G30010	0	0.0445667	0.533	0.777	0	1	0.686	AT4G30010	protein_coding	AT4g30010/F6G3_40 [Source:UniProtKB/TrEMBL;Acc:Q9SZV4]		GO:0003674,GO:0005739,GO:0008150,GO:0009536,GO:0005753	molecular_function|mitochondrion|biological_process|plastid|mitochondrial proton-transporting ATP synthase complex
AT1G23280	0	0.044517	0.127	0.275	0	1	0.462	AT1G23280	protein_coding	Protein MAK16 homolog [Source:UniProtKB/TrEMBL;Acc:F4I4Q1]		GO:0003674,GO:0005634,GO:0008150	molecular_function|nucleus|biological_process
RPL4A	0	0.0444534	0.5	0.72	0	1	0.694	AT3G09630	protein_coding	60S ribosomal protein L4-1 [Source:UniProtKB/Swiss-Prot;Acc:Q9SF40]				path:ath03010	Ribosome
AGD5	0	0.0444456	0.141	0.316	0	1	0.446	AT5G54310	protein_coding	ADP-ribosylation factor GTPase-activating protein AGD5 [Source:UniProtKB/Swiss-Prot;Acc:Q9FL69]		GO:0003677,GO:0005096,GO:0005634,GO:0046872,GO:0005829,GO:0005768,GO:0005802,GO:0010227,GO:0090630	DNA binding|GTPase activator activity|nucleus|metal ion binding|cytosol|endosome|trans-Golgi network|floral organ abscission|activation of GTPase activity	path:ath04144	Endocytosis
PAHX	0	0.0444422	0.25	0.487	0	1	0.513	AT2G01490	protein_coding	Phytanoyl-CoA dioxygenase [Source:UniProtKB/Swiss-Prot;Acc:Q9ZVF6]		GO:0006631,GO:0031418,GO:0046872,GO:0048244,GO:0055114,GO:0005886	fatty acid metabolic process|L-ascorbic acid binding|metal ion binding|phytanoyl-CoA dioxygenase activity|oxidation-reduction process|plasma membrane	path:ath04146	Peroxisome
AFC2	0	0.0444321	0.116	0.282	0	1	0.411	AT4G24740	protein_coding	At4g24740 [Source:UniProtKB/TrEMBL;Acc:Q1EBU3]
CYP710A1	0	0.0443919	0.318	0.4	0	1	0.795	AT2G34500	protein_coding	CYP710A1 [Source:UniProtKB/TrEMBL;Acc:A0A178VRK5]		GO:0004497,GO:0005506,GO:0005576,GO:0016021,GO:0016126,GO:0019825,GO:0020037,GO:0055114,GO:0000249	monooxygenase activity|iron ion binding|extracellular region|integral component of membrane|sterol biosynthetic process|oxygen binding|heme binding|oxidation-reduction process|C-22 sterol desaturase activity	path:ath00100	Steroid biosynthesis
AT1G07830	0	0.0442587	0.245	0.467	0	1	0.525	AT1G07830	protein_coding	At1g07830/F24B9_7 [Source:UniProtKB/TrEMBL;Acc:Q94JQ7]		GO:0003735,GO:0005739,GO:0005840,GO:0006412	structural constituent of ribosome|mitochondrion|ribosome|translation
RPT4A	0	0.0442216	0.13	0.29	0	1	0.448	AT5G43010	protein_coding	26S proteasome regulatory subunit 10B homolog A [Source:UniProtKB/Swiss-Prot;Acc:Q9SEI3]		GO:0005524,GO:0005634,GO:0016887,GO:0017025,GO:0030433,GO:0031595,GO:0031597,GO:0036402,GO:0045899,GO:0006511,GO:0005618,GO:0000502,GO:0005829,GO:0008540	ATP binding|nucleus|ATPase activity|TBP-class protein binding|ER-associated ubiquitin-dependent protein catabolic process|nuclear proteasome complex|cytosolic proteasome complex|proteasome-activating ATPase activity|positive regulation of RNA polymerase II transcriptional preinitiation complex assembly|ubiquitin-dependent protein catabolic process|cell wall|proteasome complex|cytosol|proteasome r…	path:ath03050	Proteasome
AT3G52990	0	0.0442167	0.169	0.365	0	1	0.463	AT3G52990	protein_coding	Pyruvate kinase [Source:UniProtKB/TrEMBL;Acc:Q94KE3]		GO:0000287,GO:0004743,GO:0005737,GO:0006096,GO:0016301,GO:0030955,GO:0046686,GO:0016020,GO:0005829	magnesium ion binding|pyruvate kinase activity|cytoplasm|glycolytic process|kinase activity|potassium ion binding|response to cadmium ion|membrane|cytosol	path:ath01200,path:ath01230,path:ath00010,path:ath00620,path:ath00230	Carbon metabolism|Biosynthesis of amino acids|Glycolysis / Gluconeogenesis|Pyruvate metabolism|Purine metabolism
OEP61	0	0.0441867	0.184	0.394	0	1	0.467	AT5G21990	protein_coding	TPR7 [Source:UniProtKB/TrEMBL;Acc:A0A178UNB9]
NBR1	0	0.0440719	0.521	0.775	0	1	0.672	AT4G24690	protein_coding	Protein NBR1 homolog [Source:UniProtKB/Swiss-Prot;Acc:Q9SB64]
AT5G42090	0	0.0440484	0.197	0.415	0	1	0.475	AT5G42090	protein_coding	Dbj [Source:UniProtKB/TrEMBL;Acc:Q9FHX6]		GO:0009507,GO:0016021,GO:0005794,GO:0005768,GO:0005802	chloroplast|integral component of membrane|Golgi apparatus|endosome|trans-Golgi network
AT2G46900	0	0.0439266	0.259	0.512	0	1	0.506	AT2G46900	protein_coding	Expressed protein [Source:UniProtKB/TrEMBL;Acc:O80734]		GO:0003674,GO:0005634,GO:0008150,GO:0005829	molecular_function|nucleus|biological_process|cytosol
AT1G26740	0	0.0438754	0.127	0.287	0	1	0.443	AT1G26740	protein_coding	At1g26740/T24P13_11 [Source:UniProtKB/TrEMBL;Acc:Q944L5]		GO:0005739,GO:0006412	mitochondrion|translation	path:ath03010	Ribosome
SPL14	0	0.0437866	0.141	0.317	0	1	0.445	AT1G20980	protein_coding	Squamosa promoter-binding-like protein 14 [Source:UniProtKB/Swiss-Prot;Acc:Q8RY95]	AT1G20980.1	GO:0003677,GO:0005634,GO:0005737,GO:0006351,GO:0046872,GO:0003700,GO:0006355,GO:0045893,GO:0042742,GO:0005886	DNA binding|nucleus|cytoplasm|transcription, DNA-templated|metal ion binding|transcription factor activity, sequence-specific DNA binding|regulation of transcription, DNA-templated|positive regulation of transcription, DNA-templated|defense response to bacterium|plasma membrane
TRN2	0	0.0437295	0.2	0.377	0	1	0.531	AT5G46700	protein_coding	TRN2 [Source:UniProtKB/TrEMBL;Acc:A0A178ULL6]		GO:0003674,GO:0007568,GO:0009734,GO:0016021,GO:0009933,GO:0009956,GO:0010015,GO:0010305,GO:0005886,GO:0009934,GO:0009506,GO:0009554	molecular_function|aging|auxin-activated signaling pathway|integral component of membrane|meristem structural organization|radial pattern formation|root morphogenesis|leaf vascular tissue pattern formation|plasma membrane|regulation of meristem structural organization|plasmodesma|megasporogenesis
PABN3	0	0.0435861	0.221	0.446	0	1	0.496	AT5G10350	protein_coding	Polyadenylate-binding protein 3 [Source:UniProtKB/Swiss-Prot;Acc:Q9LX90]				path:ath03015	mRNA surveillance pathway
LON-ARA-ARA	0	0.0435377	0.134	0.275	0	1	0.487	--	--	--	--	--	--	--	--
ASK1.1	0	0.0435371	0.154	0.343	0	1	0.449	AT5G26751	protein_coding	Shaggy-related protein kinase alpha [Source:UniProtKB/Swiss-Prot;Acc:P43288]
GRF7.1	0	0.0434998	0.189	0.415	0	1	0.455	AT3G02520	protein_coding	14-3-3-like protein GF14 nu [Source:UniProtKB/Swiss-Prot;Acc:Q96300]		GO:0005524,GO:0005634,GO:0005635,GO:0005737,GO:0005886,GO:0006351,GO:0006355,GO:0019904,GO:0045309,GO:0048366,GO:0009507,GO:0010114,GO:0010218,GO:0080167,GO:0005829,GO:0009506,GO:0005794,GO:0009570	ATP binding|nucleus|nuclear envelope|cytoplasm|plasma membrane|transcription, DNA-templated|regulation of transcription, DNA-templated|protein domain specific binding|protein phosphorylated amino acid binding|leaf development|chloroplast|response to red light|response to far red light|response to karrikin|cytosol|plasmodesma|Golgi apparatus|chloroplast stroma
TET8	0	0.0434339	0.819	0.904	0	1	0.906	AT2G23810	protein_coding	TET8 [Source:UniProtKB/TrEMBL;Acc:A0A178VYI5]		GO:0003674,GO:0005576,GO:0007568,GO:0016021,GO:0005886,GO:0016020,GO:0009506,GO:0005794,GO:0050829	molecular_function|extracellular region|aging|integral component of membrane|plasma membrane|membrane|plasmodesma|Golgi apparatus|defense response to Gram-negative bacterium
GAPCP1	0	0.0432429	0.228	0.444	0	1	0.514	AT1G79530	protein_coding	Glyceraldehyde-3-phosphate dehydrogenase GAPCP1, chloroplastic [Source:UniProtKB/Swiss-Prot;Acc:Q9SAJ6]				path:ath01200,path:ath01230,path:ath00010,path:ath00710	Carbon metabolism|Biosynthesis of amino acids|Glycolysis / Gluconeogenesis|Carbon fixation in photosynthetic organisms
TIM17-2	0	0.0432047	0.643	0.824	0	1	0.78	AT2G37410	protein_coding	Mitochondrial import inner membrane translocase subunit TIM17-2 [Source:UniProtKB/Swiss-Prot;Acc:Q9SP35]		GO:0005744,GO:0015031,GO:0015266,GO:0015450,GO:0030150,GO:0031305,GO:0005739,GO:0005743,GO:0005741	mitochondrial inner membrane presequence translocase complex|protein transport|protein channel activity|P-P-bond-hydrolysis-driven protein transmembrane transporter activity|protein import into mitochondrial matrix|integral component of mitochondrial inner membrane|mitochondrion|mitochondrial inner membrane|mitochondrial outer membrane
MPK4	0	0.0431305	0.179	0.397	0	1	0.451	AT4G01370	protein_coding	Mitogen-activated protein kinase 4 [Source:UniProtKB/Swiss-Prot;Acc:Q39024]		GO:0005524,GO:0005634,GO:0005874,GO:0016301,GO:0009868,GO:0004707,GO:0007165,GO:0009862,GO:0005515,GO:0009409,GO:0009651,GO:0006972,GO:0042539,GO:0005737,GO:0016310,GO:0009620,GO:0009861,GO:0009737,GO:0006468,GO:0043622,GO:0000911,GO:0009504,GO:0005829,GO:0007112,GO:0009555,GO:0004672	ATP binding|nucleus|microtubule|kinase activity|jasmonic acid and ethylene-dependent systemic resistance, jasmonic acid mediated signaling pathway|MAP kinase activity|signal transduction|systemic acquired resistance, salicylic acid mediated signaling pathway|protein binding|response to cold|response to salt stress|hyperosmotic response|hypotonic salinity response|cytoplasm|phosphorylation|respons…	path:ath04626,path:ath04933	Plant-pathogen interaction|AGE-RAGE signaling pathway in diabetic complications
AT1G27000	0	0.043012	0.245	0.504	0	1	0.486	AT1G27000	protein_coding	At1g27000/T7N9_6 [Source:UniProtKB/TrEMBL;Acc:Q9C5M5]		GO:0003677,GO:0006355	DNA binding|regulation of transcription, DNA-templated
THFS	0	0.0428667	0.199	0.415	0	1	0.48	AT1G50480	protein_coding	Formate--tetrahydrofolate ligase [Source:UniProtKB/Swiss-Prot;Acc:Q9SPK5]		GO:0004329,GO:0005524,GO:0005737,GO:0009396,GO:0035999,GO:0046686,GO:0005507,GO:0005886,GO:0009507,GO:0048046,GO:0005829,GO:0009735	formate-tetrahydrofolate ligase activity|ATP binding|cytoplasm|folic acid-containing compound biosynthetic process|tetrahydrofolate interconversion|response to cadmium ion|copper ion binding|plasma membrane|chloroplast|apoplast|cytosol|response to cytokinin	path:ath01200,path:ath00670	Carbon metabolism|One carbon pool by folate
AT2G32520	0	0.0428506	0.111	0.269	0	1	0.413	AT2G32520	protein_coding	alpha/beta-Hydrolases superfamily protein [Source:TAIR;Acc:AT2G32520]		GO:0005737,GO:0008152,GO:0016747,GO:0016787,GO:0009507,GO:0010043,GO:0005829	cytoplasm|metabolic process|transferase activity, transferring acyl groups other than amino-acyl groups|hydrolase activity|chloroplast|response to zinc ion|cytosol
AT2G44820	0	0.0428143	0.107	0.258	0	1	0.415	AT2G44820	protein_coding	unknown protein; Ha. [Source:TAIR;Acc:AT2G44820]		GO:0003674,GO:0005575,GO:0008150	molecular_function|cellular_component|biological_process
PDX11	0	0.042791	0.157	0.308	0	1	0.51	AT2G38230	protein_coding	Pyridoxal 5'-phosphate synthase subunit PDX1.1 [Source:UniProtKB/Swiss-Prot;Acc:O80448]				path:ath00750	Vitamin B6 metabolism
CML12	0	0.0427309	0.357	0.493	0	1	0.724	AT2G41100	protein_coding	Calmodulin-like protein 12 [Source:UniProtKB/Swiss-Prot;Acc:P25071]				path:ath04626	Plant-pathogen interaction
AT1G64880	0	0.0426895	0.127	0.267	0	1	0.476	AT1G64880	protein_coding	At1g64880 [Source:UniProtKB/TrEMBL;Acc:Q6GKU7]		GO:0003723,GO:0003735,GO:0005622,GO:0005739,GO:0005840,GO:0006412,GO:0005794,GO:0005768,GO:0005802	RNA binding|structural constituent of ribosome|intracellular|mitochondrion|ribosome|translation|Golgi apparatus|endosome|trans-Golgi network	path:ath03010	Ribosome
AT3G02200	0	0.0426797	0.218	0.446	0	1	0.489	AT3G02200	protein_coding	Eukaryotic translation initiation factor 3 subunit M [Source:UniProtKB/TrEMBL;Acc:Q8W4A0]		GO:0000502,GO:0001731,GO:0003743,GO:0005737,GO:0006446,GO:0016282,GO:0033290,GO:0005829	proteasome complex|formation of translation preinitiation complex|translation initiation factor activity|cytoplasm|regulation of translational initiation|eukaryotic 43S preinitiation complex|eukaryotic 48S preinitiation complex|cytosol
AT5G46630	0	0.0425298	0.177	0.397	0	1	0.446	AT5G46630	protein_coding	Clathrin adaptor complexes medium subunit family protein [Source:UniProtKB/TrEMBL;Acc:F4KHJ7]		GO:0005794,GO:0005886,GO:0005905,GO:0006886,GO:0006897,GO:0008289,GO:0030125,GO:0030131,GO:0005829	Golgi apparatus|plasma membrane|clathrin-coated pit|intracellular protein transport|endocytosis|lipid binding|clathrin vesicle coat|clathrin adaptor complex|cytosol	path:ath04144	Endocytosis
PEPR1	0	0.0424418	0.392	0.608	0	1	0.645	AT1G73080	protein_coding	Leucine-rich repeat receptor-like protein kinase PEPR1 [Source:UniProtKB/Swiss-Prot;Acc:Q9SSL9]		GO:0004674,GO:0005524,GO:0005886,GO:0006468,GO:0007169,GO:0016021,GO:0016301,GO:0001653,GO:0005515,GO:0045087,GO:0009611,GO:0009753,GO:0004383,GO:0006955,GO:0009506	protein serine/threonine kinase activity|ATP binding|plasma membrane|protein phosphorylation|transmembrane receptor protein tyrosine kinase signaling pathway|integral component of membrane|kinase activity|peptide receptor activity|protein binding|innate immune response|response to wounding|response to jasmonic acid|guanylate cyclase activity|immune response|plasmodesma
AT3G26080	0	0.0424402	0.338	0.562	0	1	0.601	AT3G26080	protein_coding	Plastid-lipid associated protein PAP / fibrillin family protein [Source:UniProtKB/TrEMBL;Acc:A0A1I9LP70]		GO:0005198,GO:0008150,GO:0009507,GO:0009535	structural molecule activity|biological_process|chloroplast|chloroplast thylakoid membrane
MTP1	0	0.0423948	0.252	0.508	0	1	0.496	AT2G46800	protein_coding	Metal tolerance protein 1 [Source:UniProtKB/Swiss-Prot;Acc:Q9ZT63]
AT5G09225	0	0.0423469	0.138	0.316	0	1	0.437	AT5G09225	protein_coding	Transmembrane protein [Source:UniProtKB/TrEMBL;Acc:Q8GYQ7]		GO:0003674,GO:0005739,GO:0008150,GO:0016021	molecular_function|mitochondrion|biological_process|integral component of membrane
TPS11	0	0.0423368	0.342	0.552	0	1	0.62	AT2G18700	protein_coding	Probable alpha,alpha-trehalose-phosphate synthase [UDP-forming] 11 [Source:UniProtKB/Swiss-Prot;Acc:Q9ZV48]		GO:0005634,GO:0005992,GO:0016757,GO:0005739,GO:0003825,GO:0004805,GO:0005829	nucleus|trehalose biosynthetic process|transferase activity, transferring glycosyl groups|mitochondrion|alpha,alpha-trehalose-phosphate synthase (UDP-forming) activity|trehalose-phosphatase activity|cytosol	path:ath00500	Starch and sucrose metabolism
NUP85	0	0.0422613	0.114	0.259	0	1	0.44	AT4G32910	protein_coding	Nuclear pore complex protein NUP85 [Source:UniProtKB/Swiss-Prot;Acc:Q8RXH2]				path:ath03013	RNA transport
AT4G30760	0	0.0422487	0.222	0.461	0	1	0.482	AT4G30760	protein_coding	Putative endonuclease or glycosyl hydrolase [Source:UniProtKB/TrEMBL;Acc:Q84K44]		GO:0004519,GO:0005634,GO:0005777,GO:0010468	endonuclease activity|nucleus|peroxisome|regulation of gene expression
ATG18A	0	0.0422165	0.139	0.303	0	1	0.459	AT3G62770	protein_coding	Autophagy-related protein 18a [Source:UniProtKB/Swiss-Prot;Acc:Q93VB2]
CI51	0	0.0420974	0.325	0.603	0	1	0.539	AT5G08530	protein_coding	NADH dehydrogenase [ubiquinone] flavoprotein 1, mitochondrial [Source:UniProtKB/TrEMBL;Acc:A0A178UJ45]		GO:0003954,GO:0005739,GO:0006120,GO:0008137,GO:0009060,GO:0010181,GO:0046872,GO:0051287,GO:0051539,GO:0005747	NADH dehydrogenase activity|mitochondrion|mitochondrial electron transport, NADH to ubiquinone|NADH dehydrogenase (ubiquinone) activity|aerobic respiration|FMN binding|metal ion binding|NAD binding|4 iron, 4 sulfur cluster binding|mitochondrial respiratory chain complex I	path:ath00190	Oxidative phosphorylation
ACA2	0	0.0420552	0.131	0.283	0	1	0.463	AT4G37640	protein_coding	ACA2 [Source:UniProtKB/TrEMBL;Acc:A0A384LFJ2]		GO:0004089,GO:0005388,GO:0005524,GO:0005737,GO:0005887,GO:0006730,GO:0008270,GO:0009570,GO:0046872,GO:0070588,GO:0016020,GO:0005789,GO:0006810,GO:0005516,GO:0005783,GO:0005886,GO:0010037,GO:0015085	carbonate dehydratase activity|calcium-transporting ATPase activity|ATP binding|cytoplasm|integral component of plasma membrane|one-carbon metabolic process|zinc ion binding|chloroplast stroma|metal ion binding|calcium ion transmembrane transport|membrane|endoplasmic reticulum membrane|transport|calmodulin binding|endoplasmic reticulum|plasma membrane|response to carbon dioxide|calcium ion transm…
PAP26	0	0.0420547	0.139	0.315	0	1	0.441	AT5G34850	protein_coding	Purple acid phosphatase [Source:UniProtKB/TrEMBL;Acc:A0A178UD94]		GO:0004601,GO:0004722,GO:0005576,GO:0042744,GO:0046872,GO:0055114,GO:0005773,GO:0003993,GO:0009505,GO:0055062,GO:0005829	peroxidase activity|protein serine/threonine phosphatase activity|extracellular region|hydrogen peroxide catabolic process|metal ion binding|oxidation-reduction process|vacuole|acid phosphatase activity|plant-type cell wall|phosphate ion homeostasis|cytosol
AT3G23600	0	0.0419958	0.361	0.631	0	1	0.572	AT3G23600	protein_coding	AT3g23600/MDB19_9 [Source:UniProtKB/TrEMBL;Acc:Q9LUG8]		GO:0005737,GO:0016787,GO:0005634,GO:0005886,GO:0009651,GO:0048046,GO:0005829	cytoplasm|hydrolase activity|nucleus|plasma membrane|response to salt stress|apoplast|cytosol
CATHB3	0	0.0419578	0.545	0.783	0	1	0.696	AT4G01610	protein_coding	Cathepsin B-like protease 3 [Source:UniProtKB/Swiss-Prot;Acc:Q94K85]
MYB32	0	0.0419456	0.21	0.355	0	1	0.592	AT4G34990	protein_coding	Transcription factor MYB32 [Source:UniProtKB/Swiss-Prot;Acc:O49608]	AT4G34990.1	GO:0003677,GO:0003700,GO:0005634,GO:0006351,GO:0006355,GO:0009651,GO:0009723,GO:0009737,GO:0009751,GO:0009753,GO:0046686	DNA binding|transcription factor activity, sequence-specific DNA binding|nucleus|transcription, DNA-templated|regulation of transcription, DNA-templated|response to salt stress|response to ethylene|response to abscisic acid|response to salicylic acid|response to jasmonic acid|response to cadmium ion
AT1G68680	0	0.0419028	0.124	0.292	0	1	0.425	AT1G68680	protein_coding	At1g68680 [Source:UniProtKB/TrEMBL;Acc:Q8L9R6]		GO:0003674,GO:0005739,GO:0008150,GO:0016021,GO:0005747,GO:0009507	molecular_function|mitochondrion|biological_process|integral component of membrane|mitochondrial respiratory chain complex I|chloroplast
EMB2753	0	0.041898	0.163	0.342	0	1	0.477	AT1G80410	protein_coding	Tetratricopeptide repeat (TPR)-containing protein [Source:UniProtKB/TrEMBL;Acc:F4HS68]		GO:0004596,GO:0005634,GO:0009793,GO:0016740,GO:0017196,GO:0016020,GO:0005829,GO:0009506	peptide alpha-N-acetyltransferase activity|nucleus|embryo development ending in seed dormancy|transferase activity|N-terminal peptidyl-methionine acetylation|membrane|cytosol|plasmodesma
CKL3	0	0.0418452	0.114	0.274	0	1	0.416	AT4G28880	protein_coding	Ckl3 [Source:UniProtKB/TrEMBL;Acc:A0A178UXY3]		GO:0005524,GO:0006897,GO:0008360,GO:0016055,GO:0016301,GO:0018105,GO:0005634,GO:0005737,GO:0004674,GO:0005515,GO:0009637,GO:0009640,GO:0009785	ATP binding|endocytosis|regulation of cell shape|Wnt signaling pathway|kinase activity|peptidyl-serine phosphorylation|nucleus|cytoplasm|protein serine/threonine kinase activity|protein binding|response to blue light|photomorphogenesis|blue light signaling pathway
AT5G61220	0	0.0418093	0.104	0.253	0	1	0.411	AT5G61220	protein_coding	At5g61220 [Source:UniProtKB/TrEMBL;Acc:Q8L9E3]		GO:0003824	catalytic activity
UGT74E2	0	0.0417612	0.293	0.331	0	1	0.885	AT1G05680	protein_coding	Glycosyltransferase (Fragment) [Source:UniProtKB/TrEMBL;Acc:A0A0K1SBE8]		GO:0008194,GO:0009813,GO:0016757,GO:0016758,GO:0043231,GO:0052696,GO:0080043,GO:0080044,GO:0035251,GO:0080167,GO:0010016,GO:0042631,GO:0052638,GO:0070301,GO:0071215,GO:0071475,GO:0080024	UDP-glycosyltransferase activity|flavonoid biosynthetic process|transferase activity, transferring glycosyl groups|transferase activity, transferring hexosyl groups|intracellular membrane-bounded organelle|flavonoid glucuronidation|quercetin 3-O-glucosyltransferase activity|quercetin 7-O-glucosyltransferase activity|UDP-glucosyltransferase activity|response to karrikin|shoot system morphogenesis|…
PEX22	0	0.0417516	0.182	0.404	0	1	0.45	AT3G21865	protein_coding	PEX22 [Source:UniProtKB/TrEMBL;Acc:A0A178VH76]		GO:0005739,GO:0005778,GO:0015031,GO:0016021,GO:0005515,GO:0007031	mitochondrion|peroxisomal membrane|protein transport|integral component of membrane|protein binding|peroxisome organization
WVD2	0	0.041741	0.208	0.331	0	1	0.628	AT5G28646	protein_coding	Protein WAVE-DAMPENED 2 [Source:UniProtKB/Swiss-Prot;Acc:Q84ZT9]		GO:0003674,GO:0005634,GO:0000226,GO:0007163,GO:0009825,GO:0001578,GO:0010091,GO:0055028	molecular_function|nucleus|microtubule cytoskeleton organization|establishment or maintenance of cell polarity|multidimensional cell growth|microtubule bundle formation|trichome branching|cortical microtubule
AT3G26770	0	0.041607	0.191	0.406	0	1	0.47	AT3G26770	protein_coding	Alcohol dehydrogenase-like protein [Source:UniProtKB/TrEMBL;Acc:Q9LW34]		GO:0016491,GO:0055114	oxidoreductase activity|oxidation-reduction process
RPN1B	0	0.0415534	0.129	0.288	0	1	0.448	AT4G28470	protein_coding	26S proteasome non-ATPase regulatory subunit 2 homolog B [Source:UniProtKB/Swiss-Prot;Acc:Q6XJG8]		GO:0004175,GO:0005634,GO:0030234,GO:0034515,GO:0042176,GO:0043161,GO:0008540,GO:0030163,GO:0000502	endopeptidase activity|nucleus|enzyme regulator activity|proteasome storage granule|regulation of protein catabolic process|proteasome-mediated ubiquitin-dependent protein catabolic process|proteasome regulatory particle, base subcomplex|protein catabolic process|proteasome complex	path:ath03050	Proteasome
AT2G47710	0	0.0414925	0.365	0.613	0	1	0.595	AT2G47710	protein_coding	Adenine nucleotide alpha hydrolases-like superfamily protein [Source:UniProtKB/TrEMBL;Acc:O82240]		GO:0006950,GO:0016787,GO:0005773,GO:0005794,GO:0005886	response to stress|hydrolase activity|vacuole|Golgi apparatus|plasma membrane
AT1G59960	0	0.0414837	0.147	0.337	0	1	0.436	AT1G59960	protein_coding	NAD(P)-linked oxidoreductase superfamily protein [Source:UniProtKB/TrEMBL;Acc:Q9SXC0]		GO:0009507,GO:0016491,GO:0055114,GO:0009651,GO:0005829	chloroplast|oxidoreductase activity|oxidation-reduction process|response to salt stress|cytosol
AT4G27380	0	0.0414249	0.113	0.255	0	1	0.443	AT4G27380	protein_coding	AT4g27380/M4I22_190 [Source:UniProtKB/TrEMBL;Acc:O81841]		GO:0003674,GO:0005575,GO:0008150	molecular_function|cellular_component|biological_process
RABF1	0	0.0413981	0.139	0.325	0	1	0.428	AT3G54840	protein_coding	Ras-related protein RABF1 [Source:UniProtKB/Swiss-Prot;Acc:Q9CB01]
RPL35B	0	0.0413617	0.515	0.747	0	1	0.689	AT2G39390	protein_coding	60S ribosomal protein L35-2 [Source:UniProtKB/Swiss-Prot;Acc:O80626]		GO:0003735,GO:0005737,GO:0005840,GO:0006412,GO:0042254,GO:0022626,GO:0022625,GO:0005794	structural constituent of ribosome|cytoplasm|ribosome|translation|ribosome biogenesis|cytosolic ribosome|cytosolic large ribosomal subunit|Golgi apparatus	path:ath03010	Ribosome
PSKR1	0	0.0413324	0.116	0.255	0	1	0.455	AT2G02220	protein_coding	Phytosulfokine receptor 1 [Source:UniProtKB/Swiss-Prot;Acc:Q9ZVR7]		GO:0004674,GO:0005524,GO:0005886,GO:0006468,GO:0007169,GO:0016021,GO:0001653,GO:0009611,GO:0004383,GO:0045087,GO:0031347,GO:0004672,GO:0005515	protein serine/threonine kinase activity|ATP binding|plasma membrane|protein phosphorylation|transmembrane receptor protein tyrosine kinase signaling pathway|integral component of membrane|peptide receptor activity|response to wounding|guanylate cyclase activity|innate immune response|regulation of defense response|protein kinase activity|protein binding
CUV	0	0.0412239	0.154	0.341	0	1	0.452	AT5G13010	protein_coding	Pre-mRNA-splicing factor ATP-dependent RNA helicase DEAH7 [Source:UniProtKB/Swiss-Prot;Acc:F4K2E9]		GO:0003676,GO:0003724,GO:0004004,GO:0004386,GO:0005524,GO:0005634,GO:0005681,GO:0005737,GO:0006351,GO:0006355,GO:0009793,GO:0044822,GO:0045087,GO:0000398,GO:0008380,GO:0010051,GO:0010467,GO:0033120,GO:0048767,GO:0009817,GO:0016246,GO:0031053,GO:0031334,GO:0048364	nucleic acid binding|RNA helicase activity|ATP-dependent RNA helicase activity|helicase activity|ATP binding|nucleus|spliceosomal complex|cytoplasm|transcription, DNA-templated|regulation of transcription, DNA-templated|embryo development ending in seed dormancy|poly(A) RNA binding|innate immune response|mRNA splicing, via spliceosome|RNA splicing|xylem and phloem pattern formation|gene expressio…	path:ath03040	Spliceosome
AT1G15860	0	0.0412115	0.148	0.339	0	1	0.437	AT1G15860	protein_coding	Defective in cullin neddylation protein [Source:UniProtKB/TrEMBL;Acc:F4I181]		GO:0005634,GO:0008150	nucleus|biological_process
AIG2LB	0	0.0410941	0.268	0.506	0	1	0.53	AT5G39730	protein_coding	AIG2-like protein B [Source:UniProtKB/Swiss-Prot;Acc:Q9FIX1]		GO:0003674,GO:0005634,GO:0005886,GO:0009651,GO:0005829	molecular_function|nucleus|plasma membrane|response to salt stress|cytosol
AT1G25400	0	0.0410797	0.432	0.632	0	1	0.684	AT1G25400	protein_coding	At1g25400 [Source:UniProtKB/TrEMBL;Acc:Q9C6L0]		GO:0003674,GO:0005634,GO:0008150,GO:0016021	molecular_function|nucleus|biological_process|integral component of membrane
BZIP2	0	0.0410616	0.269	0.473	0	1	0.569	AT2G18160	protein_coding	bZIP transcription factor 2 [Source:UniProtKB/Swiss-Prot;Acc:Q9SI15]	AT2G18160.1
TIF3H1	0	0.040965	0.296	0.553	0	1	0.535	AT1G10840	protein_coding	Eukaryotic translation initiation factor 3 subunit H [Source:UniProtKB/Swiss-Prot;Acc:Q9C5Z2]		GO:0001731,GO:0003743,GO:0005737,GO:0005852,GO:0006413,GO:0009738,GO:0016282,GO:0033290,GO:0005515,GO:0009737,GO:0009744,GO:0009749,GO:0034286,GO:0045948,GO:0005829,GO:0009733,GO:0042788	formation of translation preinitiation complex|translation initiation factor activity|cytoplasm|eukaryotic translation initiation factor 3 complex|translational initiation|abscisic acid-activated signaling pathway|eukaryotic 43S preinitiation complex|eukaryotic 48S preinitiation complex|protein binding|response to abscisic acid|response to sucrose|response to glucose|response to maltose|positive …	path:ath03013	RNA transport
AT5G07870	0	0.0409599	0.264	0.411	0	1	0.642	AT5G07870	protein_coding	HXXXD-type acyl-transferase family protein [Source:UniProtKB/TrEMBL;Acc:Q9SD97]		GO:0005737,GO:0016740,GO:0016747	cytoplasm|transferase activity|transferase activity, transferring acyl groups other than amino-acyl groups
AT4G13615	0	0.0409522	0.405	0.682	0	1	0.594	AT4G13615	protein_coding	At4g13612 [Source:UniProtKB/TrEMBL;Acc:Q8GXU7]		GO:0003674,GO:0005575,GO:0008150	molecular_function|cellular_component|biological_process
ERMO2	0	0.0408078	0.154	0.34	0	1	0.453	AT3G07100	protein_coding	Protein transport protein Sec24-like At3g07100 [Source:UniProtKB/Swiss-Prot;Acc:Q9SFU0]		GO:0000139,GO:0005215,GO:0005737,GO:0005789,GO:0006810,GO:0006886,GO:0006888,GO:0008270,GO:0030127,GO:0033116,GO:0080119,GO:0005829,GO:0005515,GO:0007029,GO:0007030,GO:0008361,GO:0016049,GO:0032876,GO:0048232	Golgi membrane|transporter activity|cytoplasm|endoplasmic reticulum membrane|transport|intracellular protein transport|ER to Golgi vesicle-mediated transport|zinc ion binding|COPII vesicle coat|endoplasmic reticulum-Golgi intermediate compartment membrane|ER body organization|cytosol|protein binding|endoplasmic reticulum organization|Golgi organization|regulation of cell size|cell growth|negative…	path:ath04141	Protein processing in endoplasmic reticulum
AT1G29880	0	0.0407468	0.122	0.27	0	1	0.452	AT1G29880	protein_coding	Glycine--tRNA ligase, mitochondrial 1 [Source:UniProtKB/Swiss-Prot;Acc:O23627]		GO:0004820,GO:0005524,GO:0006426,GO:0005739,GO:0046686,GO:0005829,GO:0005768,GO:0005794,GO:0005802	glycine-tRNA ligase activity|ATP binding|glycyl-tRNA aminoacylation|mitochondrion|response to cadmium ion|cytosol|endosome|Golgi apparatus|trans-Golgi network	path:ath00970	Aminoacyl-tRNA biosynthesis
RNU1	0	0.0407164	0.23	0.466	0	1	0.494	AT3G50670	protein_coding	U1SNRNP [Source:UniProtKB/TrEMBL;Acc:A0A178VDW4]				path:ath03040	Spliceosome
EIF(ISO)4G1	0	0.0406786	0.198	0.415	0	1	0.477	AT5G57870	protein_coding	Eukaryotic translation initiation factor isoform 4G-1 [Source:UniProtKB/Swiss-Prot;Acc:Q93ZT6]				path:ath03013	RNA transport
VQ8	0	0.0406588	0.202	0.314	0	1	0.643	AT1G68450	protein_coding	VQ motif-containing protein 8, chloroplastic [Source:UniProtKB/Swiss-Prot;Acc:Q9CA36]
nPAP	0	0.0406275	0.156	0.345	0	1	0.452	AT4G32850	protein_coding	nuclear poly(a) polymerase [Source:TAIR;Acc:AT4G32850]				path:ath03015	mRNA surveillance pathway
PGD3	0	0.0406264	0.249	0.37	0	1	0.673	AT5G41670	protein_coding	6-phosphogluconate dehydrogenase, decarboxylating [Source:UniProtKB/TrEMBL;Acc:A0A178UQL8]				path:ath01200,path:ath00030,path:ath00480	Carbon metabolism|Pentose phosphate pathway|Glutathione metabolism
PDIL2-1	0	0.0405906	0.284	0.531	0	1	0.535	AT2G47470	protein_coding	UNE5 [Source:UniProtKB/TrEMBL;Acc:A0A178W1F8]				path:ath04141	Protein processing in endoplasmic reticulum
AT2G20420	0	0.0405563	0.245	0.491	0	1	0.499	AT2G20420	protein_coding	Succinate--CoA ligase [ADP-forming] subunit beta, mitochondrial [Source:UniProtKB/Swiss-Prot;Acc:O82662]		GO:0004775,GO:0004776,GO:0005739,GO:0006099,GO:0046686,GO:0005524,GO:0005507,GO:0005794	succinate-CoA ligase (ADP-forming) activity|succinate-CoA ligase (GDP-forming) activity|mitochondrion|tricarboxylic acid cycle|response to cadmium ion|ATP binding|copper ion binding|Golgi apparatus	path:ath01200,path:ath00020,path:ath00640	Carbon metabolism|Citrate cycle (TCA cycle)|Propanoate metabolism
RPL36B	0	0.0405458	0.857	0.945	0	1	0.907	AT3G53740	protein_coding	60S ribosomal protein L36 [Source:UniProtKB/TrEMBL;Acc:A0A178VA59]		GO:0003735,GO:0005737,GO:0005840,GO:0006412,GO:0022626,GO:0005774,GO:0016020,GO:0022625,GO:0005829	structural constituent of ribosome|cytoplasm|ribosome|translation|cytosolic ribosome|vacuolar membrane|membrane|cytosolic large ribosomal subunit|cytosol	path:ath03010	Ribosome
AT5G14105	0	0.0405378	0.159	0.344	0	1	0.462	AT5G14105	protein_coding	At5g14105 [Source:UniProtKB/TrEMBL;Acc:Q8LEU9]		GO:0003674,GO:0008150,GO:0005747	molecular_function|biological_process|mitochondrial respiratory chain complex I
SYTA	0	0.0404991	0.15	0.332	0	1	0.452	AT2G20990	protein_coding	Synaptotagmin A [Source:UniProtKB/TrEMBL;Acc:F4IFM6]
TGA1	0	0.0404746	0.143	0.299	0	1	0.478	AT5G65210	protein_coding	Transcription factor TGA1 [Source:UniProtKB/Swiss-Prot;Acc:Q39237]		GO:0003700,GO:0005634,GO:0006351,GO:0006355,GO:0043565,GO:0005516,GO:0005515,GO:0003677,GO:0042742,GO:0044212	transcription factor activity, sequence-specific DNA binding|nucleus|transcription, DNA-templated|regulation of transcription, DNA-templated|sequence-specific DNA binding|calmodulin binding|protein binding|DNA binding|defense response to bacterium|transcription regulatory region DNA binding	path:ath04075	Plant hormone signal transduction
GDI2	0	0.0404745	0.275	0.541	0	1	0.508	AT3G59920	protein_coding	Guanosine nucleotide diphosphate dissociation inhibitor [Source:UniProtKB/TrEMBL;Acc:A0A178VFJ4]		GO:0005093,GO:0005096,GO:0005737,GO:0015031,GO:0016491,GO:0055114,GO:0005829,GO:0009506,GO:0048046	Rab GDP-dissociation inhibitor activity|GTPase activator activity|cytoplasm|protein transport|oxidoreductase activity|oxidation-reduction process|cytosol|plasmodesma|apoplast
ARP4	0	0.0404651	0.117	0.277	0	1	0.422	AT1G18450	protein_coding	Actin-related protein 4 [Source:UniProtKB/Swiss-Prot;Acc:Q84M92]		GO:0005200,GO:0005737,GO:0006281,GO:0006338,GO:0006355,GO:0031011,GO:0035267,GO:0005634,GO:0006325,GO:0005730,GO:0048235,GO:0048574	structural constituent of cytoskeleton|cytoplasm|DNA repair|chromatin remodeling|regulation of transcription, DNA-templated|Ino80 complex|NuA4 histone acetyltransferase complex|nucleus|chromatin organization|nucleolus|pollen sperm cell differentiation|long-day photoperiodism, flowering
AT1G09620	0	0.0404019	0.14	0.295	0	1	0.475	AT1G09620	protein_coding	Leucine--tRNA ligase, cytoplasmic [Source:UniProtKB/Swiss-Prot;Acc:F4I116]		GO:0002161,GO:0004812,GO:0005524,GO:0005737,GO:0006418,GO:0009507,GO:0005829,GO:0009506	aminoacyl-tRNA editing activity|aminoacyl-tRNA ligase activity|ATP binding|cytoplasm|tRNA aminoacylation for protein translation|chloroplast|cytosol|plasmodesma	path:ath00970	Aminoacyl-tRNA biosynthesis
DHAD	0	0.0403989	0.119	0.26	0	1	0.458	AT3G23940	protein_coding	Dihydroxy-acid dehydratase, chloroplastic [Source:UniProtKB/Swiss-Prot;Acc:Q9LIR4]		GO:0003824,GO:0004160,GO:0009097,GO:0009099,GO:0009507,GO:0051539,GO:0009570,GO:0009555,GO:0005507,GO:0005829,GO:0009536,GO:0009082,GO:0009553,GO:0009651,GO:0016836,GO:0048364	catalytic activity|dihydroxy-acid dehydratase activity|isoleucine biosynthetic process|valine biosynthetic process|chloroplast|4 iron, 4 sulfur cluster binding|chloroplast stroma|pollen development|copper ion binding|cytosol|plastid|branched-chain amino acid biosynthetic process|embryo sac development|response to salt stress|hydro-lyase activity|root development	path:ath01210,path:ath01230,path:ath00290,path:ath00770	2-Oxocarboxylic acid metabolism|Biosynthesis of amino acids|Valine, leucine and isoleucine biosynthesis|Pantothenate and CoA biosynthesis
RH28	0	0.0403013	0.124	0.268	0	1	0.463	AT4G16630	protein_coding	DEAD-box ATP-dependent RNA helicase 28 [Source:UniProtKB/Swiss-Prot;Acc:Q9ZRZ8]		GO:0003723,GO:0005524,GO:0005634,GO:0008026	RNA binding|ATP binding|nucleus|ATP-dependent helicase activity
ELF5	0	0.0402971	0.12	0.263	0	1	0.456	AT5G62640	protein_coding	Proline-rich family protein [Source:UniProtKB/TrEMBL;Acc:F4K7R6]		GO:0003674,GO:0005634,GO:0005681,GO:0006396,GO:0045292,GO:0048573	molecular_function|nucleus|spliceosomal complex|RNA processing|mRNA cis splicing, via spliceosome|photoperiodism, flowering
CML9	0	0.0402472	0.267	0.438	0	1	0.61	AT3G51920	protein_coding	Calmodulin-like protein 9 [Source:UniProtKB/Swiss-Prot;Acc:Q9S744]				path:ath04626	Plant-pathogen interaction
LCB2B	0	0.0402359	0.109	0.257	0	1	0.424	AT3G48780	protein_coding	Long chain base biosynthesis protein 2b [Source:UniProtKB/Swiss-Prot;Acc:Q9M304]				path:ath00600	Sphingolipid metabolism
PRP19A	0	0.0401697	0.119	0.265	0	1	0.449	AT1G04510	protein_coding	Pre-mRNA-processing factor 19 homolog 1 [Source:UniProtKB/Swiss-Prot;Acc:Q94BR4]				path:ath03040,path:ath04120	Spliceosome|Ubiquitin mediated proteolysis
ATR1	0	0.040136	0.243	0.478	0	1	0.508	AT4G24520	protein_coding	NADPH--cytochrome P450 reductase [Source:UniProtKB/TrEMBL;Acc:A0A178UWR2]		GO:0003958,GO:0005506,GO:0005789,GO:0010181,GO:0016021,GO:0055114,GO:0000302,GO:0002238,GO:0009737,GO:0005829,GO:0005783,GO:0009698,GO:0006979	NADPH-hemoprotein reductase activity|iron ion binding|endoplasmic reticulum membrane|FMN binding|integral component of membrane|oxidation-reduction process|response to reactive oxygen species|response to molecule of fungal origin|response to abscisic acid|cytosol|endoplasmic reticulum|phenylpropanoid metabolic process|response to oxidative stress
mMDH1	0	0.0401244	0.272	0.483	0	1	0.563	AT1G53240	protein_coding	Malate dehydrogenase 1, mitochondrial [Source:UniProtKB/Swiss-Prot;Acc:Q9ZP06]		GO:0005739,GO:0005759,GO:0005975,GO:0006099,GO:0006108,GO:0009409,GO:0005618,GO:0046686,GO:0042742,GO:0009651,GO:0009507,GO:0005507,GO:0030060,GO:0005829,GO:0048046,GO:0005794	mitochondrion|mitochondrial matrix|carbohydrate metabolic process|tricarboxylic acid cycle|malate metabolic process|response to cold|cell wall|response to cadmium ion|defense response to bacterium|response to salt stress|chloroplast|copper ion binding|L-malate dehydrogenase activity|cytosol|apoplast|Golgi apparatus	path:ath01200,path:ath00020,path:ath00620,path:ath00630,path:ath00710,path:ath00270	Carbon metabolism|Citrate cycle (TCA cycle)|Pyruvate metabolism|Glyoxylate and dicarboxylate metabolism|Carbon fixation in photosynthetic organisms|Cysteine and methionine metabolism
MOS1	0	0.0400483	0.134	0.298	0	1	0.45	AT4G24680	protein_coding	modifier of snc1 [Source:TAIR;Acc:AT4G24680]		GO:0003674,GO:0040029	molecular_function|regulation of gene expression, epigenetic
AT5G35680	0	0.0400099	0.324	0.578	0	1	0.561	AT5G35680	protein_coding	Nucleic acid-binding, OB-fold-like protein [Source:UniProtKB/TrEMBL;Acc:F4K1D3]		GO:0003743,GO:0005634,GO:0006413,GO:0005829	translation initiation factor activity|nucleus|translational initiation|cytosol
GLX2-5	0	0.0399929	0.179	0.396	0	1	0.452	AT2G31350	protein_coding	Hydroxyacylglutathione hydrolase 2, mitochondrial [Source:UniProtKB/Swiss-Prot;Acc:Q9SID3]		GO:0004416,GO:0009507,GO:0019243,GO:0005506,GO:0005739,GO:0008270	hydroxyacylglutathione hydrolase activity|chloroplast|methylglyoxal catabolic process to D-lactate via S-lactoyl-glutathione|iron ion binding|mitochondrion|zinc ion binding	path:ath00620	Pyruvate metabolism
TPS10	0	0.0399439	0.14	0.296	0	1	0.473	AT1G60140	protein_coding	Probable alpha,alpha-trehalose-phosphate synthase [UDP-forming] 10 [Source:UniProtKB/Swiss-Prot;Acc:O80738]		GO:0000287,GO:0004805,GO:0005634,GO:0005992,GO:0009507,GO:0016757,GO:0016099,GO:0034768,GO:0050551,GO:0080027,GO:0009611,GO:0009753,GO:0003825	magnesium ion binding|trehalose-phosphatase activity|nucleus|trehalose biosynthetic process|chloroplast|transferase activity, transferring glycosyl groups|monoterpenoid biosynthetic process|(E)-beta-ocimene synthase activity|myrcene synthase activity|response to herbivore|response to wounding|response to jasmonic acid|alpha,alpha-trehalose-phosphate synthase (UDP-forming) activity	path:ath00500	Starch and sucrose metabolism
AT3G48070	0	0.0398823	0.227	0.453	0	1	0.501	AT3G48070	protein_coding	RING/U-box superfamily protein [Source:UniProtKB/TrEMBL;Acc:F4JCT1]		GO:0005634,GO:0008270	nucleus|zinc ion binding
AT1G79150	0	0.0398411	0.12	0.255	0	1	0.471	AT1G79150	protein_coding	Binding protein [Source:UniProtKB/TrEMBL;Acc:F4IDJ0]		GO:0005634,GO:0008150	nucleus|biological_process
ACT8	0	0.0397016	0.411	0.674	0	1	0.61	AT1G49240	protein_coding	Actin-8 [Source:UniProtKB/Swiss-Prot;Acc:Q96293]		GO:0005200,GO:0005524,GO:0005737,GO:0005856,GO:0009507,GO:0005773,GO:0005507,GO:0005886,GO:0009651,GO:0048768,GO:0009570,GO:0009941,GO:0005829,GO:0009506	structural constituent of cytoskeleton|ATP binding|cytoplasm|cytoskeleton|chloroplast|vacuole|copper ion binding|plasma membrane|response to salt stress|root hair cell tip growth|chloroplast stroma|chloroplast envelope|cytosol|plasmodesma
AT3G52470	0	0.0396418	0.317	0.548	0	1	0.578	AT3G52470	protein_coding	Late embryogenesis abundant (LEA) hydroxyproline-rich glycoprotein family [Source:UniProtKB/TrEMBL;Acc:Q9SVC8]		GO:0005886,GO:0016021,GO:0009506	plasma membrane|integral component of membrane|plasmodesma
AT4G39955	0	0.0396257	0.142	0.327	0	1	0.434	AT4G39955	protein_coding	Alpha/beta-Hydrolases superfamily protein [Source:UniProtKB/TrEMBL;Acc:Q058J1]		GO:0016787,GO:0005886	hydrolase activity|plasma membrane
AT5G05670	0	0.0396167	0.124	0.286	0	1	0.434	AT5G05670	protein_coding	AT5G05670 protein [Source:UniProtKB/TrEMBL;Acc:Q9FFK7]		GO:0005047,GO:0005525,GO:0005737,GO:0007264,GO:0016021,GO:0005783,GO:0005886	signal recognition particle binding|GTP binding|cytoplasm|small GTPase mediated signal transduction|integral component of membrane|endoplasmic reticulum|plasma membrane	path:ath03060	Protein export
ERDJ3B	0	0.0395834	0.157	0.329	0	1	0.477	AT3G62600	protein_coding	DnaJ protein ERDJ3B [Source:UniProtKB/Swiss-Prot;Acc:Q9LZK5]				path:ath04141	Protein processing in endoplasmic reticulum
VIP4	0	0.0395697	0.109	0.254	0	1	0.429	AT5G61150	protein_coding	Protein LEO1 homolog [Source:UniProtKB/Swiss-Prot;Acc:Q9FNQ0]		GO:0005634,GO:0006368,GO:0009908,GO:0016570,GO:0016593,GO:0032968,GO:1990269,GO:0009910,GO:0010048,GO:0005829	nucleus|transcription elongation from RNA polymerase II promoter|flower development|histone modification|Cdc73/Paf1 complex|positive regulation of transcription elongation from RNA polymerase II promoter|RNA polymerase II C-terminal domain phosphoserine binding|negative regulation of flower development|vernalization response|cytosol
BBR	0	0.0395482	0.21	0.445	0	1	0.472	AT3G19910	protein_coding	E3 ubiquitin ligase BIG BROTHER-related [Source:UniProtKB/Swiss-Prot;Acc:Q9LT17]		GO:0005634,GO:0008270,GO:0016874	nucleus|zinc ion binding|ligase activity
ENY	0	0.0394984	0.219	0.431	0	1	0.508	AT5G66730	protein_coding	IDD1 [Source:UniProtKB/TrEMBL;Acc:A0A178UMT2]	AT5G66730.1	GO:0003676,GO:0005634,GO:0006351,GO:0008270,GO:0046872,GO:0003700,GO:0006355,GO:0005515,GO:0009937,GO:0010029,GO:0010431,GO:0044212	nucleic acid binding|nucleus|transcription, DNA-templated|zinc ion binding|metal ion binding|transcription factor activity, sequence-specific DNA binding|regulation of transcription, DNA-templated|protein binding|regulation of gibberellic acid mediated signaling pathway|regulation of seed germination|seed maturation|transcription regulatory region DNA binding
PAPP2C	0	0.0394927	0.61	0.787	0	1	0.775	AT1G22280	protein_coding	Phytochrome-associated protein phosphatase type 2C [Source:UniProtKB/TrEMBL;Acc:F4I1B4]		GO:0004722,GO:0005634,GO:0006470,GO:0046872,GO:0005886,GO:0004721,GO:0010161,GO:0009506	protein serine/threonine phosphatase activity|nucleus|protein dephosphorylation|metal ion binding|plasma membrane|phosphoprotein phosphatase activity|red light signaling pathway|plasmodesma
PUX7	0	0.0394833	0.131	0.309	0	1	0.424	AT1G14570	protein_coding	Plant UBX domain-containing protein 7 [Source:UniProtKB/Swiss-Prot;Acc:Q94JZ8]		GO:0005737,GO:0008150,GO:0005515,GO:0005634,GO:0030674	cytoplasm|biological_process|protein binding|nucleus|protein binding, bridging
RPL39A	0	0.0394715	0.871	0.951	0	1	0.916	AT4G31985	protein_coding	60S ribosomal protein L39-1 [Source:UniProtKB/Swiss-Prot;Acc:P51424]		GO:0003735,GO:0005840,GO:0006412,GO:0022625	structural constituent of ribosome|ribosome|translation|cytosolic large ribosomal subunit	path:ath03010	Ribosome
CAC2	0	0.0392429	0.15	0.332	0	1	0.452	AT5G35360	protein_coding	Acetyl Co-enzyme a carboxylase biotin carboxylase subunit [Source:UniProtKB/TrEMBL;Acc:F4JYE0]		GO:0003989,GO:0004075,GO:0005524,GO:0006633,GO:0009507,GO:0046872,GO:2001295,GO:0009941,GO:0009570,GO:0005829	acetyl-CoA carboxylase activity|biotin carboxylase activity|ATP binding|fatty acid biosynthetic process|chloroplast|metal ion binding|malonyl-CoA biosynthetic process|chloroplast envelope|chloroplast stroma|cytosol	path:ath01200,path:ath01212,path:ath00620,path:ath00640,path:ath00061,path:ath00903	Carbon metabolism|Fatty acid metabolism|Pyruvate metabolism|Propanoate metabolism|Fatty acid biosynthesis|Limonene and pinene degradation
NUDT17	0	0.0392305	0.572	0.723	0	1	0.791	AT2G01670	protein_coding	Nudix hydrolase 17, mitochondrial [Source:UniProtKB/Swiss-Prot;Acc:Q9ZU95]		GO:0005739,GO:0016787,GO:0046872	mitochondrion|hydrolase activity|metal ion binding
NIH	0	0.0392238	0.136	0.292	0	1	0.466	AT1G06670	protein_coding	DExH-box ATP-dependent RNA helicase DExH2 [Source:UniProtKB/Swiss-Prot;Acc:F4IDQ6]		GO:0004004,GO:0005524,GO:0005737,GO:0006396,GO:0044822,GO:0003677,GO:0003678,GO:0005634,GO:0006259	ATP-dependent RNA helicase activity|ATP binding|cytoplasm|RNA processing|poly(A) RNA binding|DNA binding|DNA helicase activity|nucleus|DNA metabolic process	path:ath03018	RNA degradation
PHB1	0	0.0390976	0.136	0.306	0	1	0.444	AT4G28510	protein_coding	PHB1 [Source:UniProtKB/TrEMBL;Acc:A0A178UY74]		GO:0016021,GO:0005739,GO:0005774,GO:0005747	integral component of membrane|mitochondrion|vacuolar membrane|mitochondrial respiratory chain complex I
EMB1144	0	0.0390111	0.17	0.339	0	1	0.501	AT1G48850	protein_coding	Chorismate synthase, chloroplastic [Source:UniProtKB/Swiss-Prot;Acc:P57720]		GO:0004107,GO:0005829,GO:0009073,GO:0009423,GO:0009507,GO:0009793,GO:0010181,GO:0005730,GO:0009570,GO:0009536	chorismate synthase activity|cytosol|aromatic amino acid family biosynthetic process|chorismate biosynthetic process|chloroplast|embryo development ending in seed dormancy|FMN binding|nucleolus|chloroplast stroma|plastid	path:ath01230,path:ath00400	Biosynthesis of amino acids|Phenylalanine, tyrosine and tryptophan biosynthesis
BHLH92	0	0.0389159	0.196	0.308	0	1	0.636	AT5G43650	protein_coding	Transcription factor bHLH92 [Source:UniProtKB/Swiss-Prot;Acc:Q9FIX5]	AT5G43650.1	GO:0003677,GO:0005634,GO:0006351,GO:0046983,GO:0003700,GO:0006355	DNA binding|nucleus|transcription, DNA-templated|protein dimerization activity|transcription factor activity, sequence-specific DNA binding|regulation of transcription, DNA-templated
AT3G09100	0	0.0388434	0.131	0.293	0	1	0.447	AT3G09100	protein_coding	mRNA capping enzyme family protein [Source:UniProtKB/TrEMBL;Acc:F4IYM6]		GO:0003910,GO:0004484,GO:0004651,GO:0004725,GO:0005524,GO:0005634,GO:0006281,GO:0006310,GO:0006370,GO:0006397,GO:0008138,GO:0009506	DNA ligase (ATP) activity|mRNA guanylyltransferase activity|polynucleotide 5'-phosphatase activity|protein tyrosine phosphatase activity|ATP binding|nucleus|DNA repair|DNA recombination|7-methylguanosine mRNA capping|mRNA processing|protein tyrosine/serine/threonine phosphatase activity|plasmodesma	path:ath03015	mRNA surveillance pathway
HAT22	0	0.0388274	0.199	0.364	0	1	0.547	AT4G37790	protein_coding	Homeobox-leucine zipper protein HAT22 [Source:UniProtKB/Swiss-Prot;Acc:P46604]	AT4G37790.1	GO:0005634,GO:0006351,GO:0006355,GO:0043565,GO:0003700,GO:0009735	nucleus|transcription, DNA-templated|regulation of transcription, DNA-templated|sequence-specific DNA binding|transcription factor activity, sequence-specific DNA binding|response to cytokinin
CARA	0	0.0388261	0.174	0.361	0	1	0.482	AT3G27740	protein_coding	Carbamoyl-phosphate synthase small chain, chloroplastic [Source:UniProtKB/Swiss-Prot;Acc:Q9LVW7]		GO:0000050,GO:0004088,GO:0005524,GO:0006207,GO:0006526,GO:0006541,GO:0044205,GO:0016036,GO:0009570,GO:0009507,GO:0005829,GO:0005951	urea cycle|carbamoyl-phosphate synthase (glutamine-hydrolyzing) activity|ATP binding|'de novo' pyrimidine nucleobase biosynthetic process|arginine biosynthetic process|glutamine metabolic process|'de novo' UMP biosynthetic process|cellular response to phosphate starvation|chloroplast stroma|chloroplast|cytosol|carbamoyl-phosphate synthase complex	path:ath00240,path:ath00250	Pyrimidine metabolism|Alanine, aspartate and glutamate metabolism
AT5G57123	0	0.0387339	0.149	0.27	0	1	0.552	AT5G57123	protein_coding	At5g57123 [Source:UniProtKB/TrEMBL;Acc:Q8LCB5]		GO:0003674,GO:0005575,GO:0008150	molecular_function|cellular_component|biological_process
AT2G20820	0	0.0387242	0.586	0.814	0	1	0.72	AT2G20820	protein_coding	Expressed protein [Source:UniProtKB/TrEMBL;Acc:Q9SKT5]		GO:0003674,GO:0008150,GO:0009507	molecular_function|biological_process|chloroplast
MKP1	0	0.0387153	0.136	0.299	0	1	0.455	--	--	--	--	--	--	--	--
AT3G12140	0	0.038632	0.106	0.256	0	1	0.414	AT3G12140	protein_coding	EML1 [Source:UniProtKB/TrEMBL;Acc:A0A178VB56]		GO:0005515,GO:0005634,GO:0010228,GO:0050832	protein binding|nucleus|vegetative to reproductive phase transition of meristem|defense response to fungus
AT4G34412	0	0.038614	0.114	0.27	0	1	0.422	AT4G34412	protein_coding	At4g34412 [Source:UniProtKB/TrEMBL;Acc:Q6NMZ4]		GO:0003674,GO:0005634,GO:0008150,GO:0005829	molecular_function|nucleus|biological_process|cytosol
NOP5-2	0	0.0385872	0.192	0.36	0	1	0.533	AT3G05060	protein_coding	Probable nucleolar protein 5-2 [Source:UniProtKB/Swiss-Prot;Acc:Q9MAB3]		GO:0003677,GO:0005634,GO:0005730,GO:0016020	DNA binding|nucleus|nucleolus|membrane	path:ath03008	Ribosome biogenesis in eukaryotes
ATR2	0	0.0385769	0.641	0.793	0	1	0.808	AT4G30210	protein_coding	P450 reductase 2 [Source:TAIR;Acc:AT4G30210]		GO:0005506,GO:0005789,GO:0010181,GO:0016021,GO:0030586,GO:0055114,GO:0003958,GO:0005783,GO:0009507,GO:0009698	iron ion binding|endoplasmic reticulum membrane|FMN binding|integral component of membrane|[methionine synthase] reductase activity|oxidation-reduction process|NADPH-hemoprotein reductase activity|endoplasmic reticulum|chloroplast|phenylpropanoid metabolic process
AT5G64270	0	0.0383118	0.193	0.412	0	1	0.468	AT5G64270	protein_coding	Nuclear protein-like [Source:UniProtKB/TrEMBL;Acc:Q9FMF9]		GO:0005634,GO:0006397,GO:0009507,GO:0005829	nucleus|mRNA processing|chloroplast|cytosol	path:ath03040	Spliceosome
MVD1	0	0.0383034	0.109	0.253	0	1	0.431	AT2G38700	protein_coding	Diphosphomevalonate decarboxylase [Source:UniProtKB/TrEMBL;Acc:A0A178VRG6]		GO:0004163,GO:0005524,GO:0005777,GO:0016126,GO:0019287,GO:0008610,GO:0042803,GO:0005829	diphosphomevalonate decarboxylase activity|ATP binding|peroxisome|sterol biosynthetic process|isopentenyl diphosphate biosynthetic process, mevalonate pathway|lipid biosynthetic process|protein homodimerization activity|cytosol	path:ath00900	Terpenoid backbone biosynthesis
NRAMP3	0	0.0382895	0.128	0.262	0	1	0.489	AT2G23150	protein_coding	Metal transporter Nramp3 [Source:UniProtKB/Swiss-Prot;Acc:Q9SNV9]		GO:0005215,GO:0005737,GO:0015103,GO:0016021,GO:0005384,GO:0006828,GO:0006875,GO:0015691,GO:0015692,GO:0030001,GO:0046873,GO:0005774,GO:0010043,GO:0005773,GO:0009617,GO:0042742,GO:2000379,GO:0055072,GO:0009506,GO:0005794	transporter activity|cytoplasm|inorganic anion transmembrane transporter activity|integral component of membrane|manganese ion transmembrane transporter activity|manganese ion transport|cellular metal ion homeostasis|cadmium ion transport|lead ion transport|metal ion transport|metal ion transmembrane transporter activity|vacuolar membrane|response to zinc ion|vacuole|response to bacterium|defense…
AAO1	0	0.0382043	0.225	0.388	0	1	0.58	AT5G20960	protein_coding	Indole-3-acetaldehyde oxidase [Source:UniProtKB/Swiss-Prot;Acc:Q7G193]				path:ath00380	Tryptophan metabolism
SBP1.1	0	0.0381215	0.239	0.475	0	1	0.503	AT4G14030	protein_coding	Selenium-binding protein 1 [Source:UniProtKB/Swiss-Prot;Acc:O23264]		GO:0004842,GO:0005634,GO:0008270,GO:0008430,GO:0016567,GO:0031347,GO:0046686,GO:0000103,GO:0042542,GO:0071291,GO:0005829,GO:0009506	ubiquitin-protein transferase activity|nucleus|zinc ion binding|selenium binding|protein ubiquitination|regulation of defense response|response to cadmium ion|sulfate assimilation|response to hydrogen peroxide|cellular response to selenium ion|cytosol|plasmodesma
[truncated: 26,325 more rows]

## Sheet: Table S2
Table S2. The GO analysis of the DEGs for each cluster of leaf sample
[truncated: 971 more rows]
[truncated: 7 more columns]

[truncated: 11 more sheets: Table S3, Table S4, Table S5, Table S6, Table S7, Table S8, Table S9, Table S10, Table S11, Table S12, Table S13]
